# Supplementary material for: Transcriptome Sequencing and De Novo Analysis of Cytoplasmic Male Sterility and Maintenance in JA-CMS Cotton
Source: PLoS One. 2014 Nov 5;9(11):e112320. doi: 10.1371/journal.pone.0112320 (PMC4221291; doi:10.1371/journal.pone.0112320)
Supplement: Table S2 — DE genes between JA-CMS and JB plants at the SS stage. (XLSX) [file pone.0112320.s015.xlsx]

## Sheet: B2vsK2.DEG
Table S2. DE genes between JA-CMS and JB plants at the SS stage.
Up-regulated DE genes in JA-CMS
Gene_id	Gene length (bp)	JA-CMS_readcount	JB_readcount	log2.Fold_change.	p.value*	q.value	Protein annotation
comp70595_c0	654	17.6068	0.22909	6.2641	9.8109e-06	0.00072953	MYB transcription factor MYB123 [Glycine max]
comp86576_c0	2917	84.206	1.48909	5.8214	2.6368e-22	8.5201e-20	conserved hypothetical protein [Ricinus communis]
comp88938_c1	3253	247.407	4.65817	5.731	2.7847e-62	3.9673e-59	transcription factor LHY [Populus nigra]
comp107235_c0	1178	25.2135	0	5.6561	1.0548e-07	1.0251e-05	aminoglycoside-3&apos;-O-phosphotransferase [Escherichia coli]
comp92848_c0	1047	32.4173	0.954543	5.0858	2.0256e-09	2.4232e-07	sur2 hydroxylase/desaturase, putative [Ricinus communis]
comp70224_c0	1872	18.6704	0.767452	4.6045	7.2276e-06	0.00054983	hypothetical protein OXYTRI_13058 [Oxytricha trifallax]
comp67165_c0	1054	15.1622	0.649089	4.5459	5.4884e-05	0.0033996	--
comp86790_c1	1558	104.766	5.93802	4.141	2.9714e-25	1.1569e-22	RecName: Full=Chlorophyll a-b binding protein 151, chloroplastic; AltName: Full=LHCII type II CAB-151; Short=LHCP; Flags: Precursor
comp77218_c0	1200	48.9955	3.43674	3.8335	3.7621e-12	6.1734e-10	--
comp85333_c0	2565	43.959	3.16183	3.7973	5.3946e-11	7.8278e-09	PREDICTED: pentatricopeptide repeat-containing protein At5g21222 [Vitis vinifera]
comp65579_c0	823	71.1473	5.23089	3.7657	8.5823e-17	1.9852e-14	photosystem I subunit O [Arabidopsis thaliana]
comp78940_c0	1913	19.8299	1.48909	3.7352	1.174e-05	0.00085769	RNA polymerase sigma factor rpoD, putative [Ricinus communis]
comp81237_c0	1773	16.6541	1.26	3.7244	6.0124e-05	0.0036698	phytoene synthase 2 [Manihot esculenta]
comp87157_c0	3229	38.881	3.16794	3.6175	1.2739e-09	1.5476e-07	pseudo response regulator [Populus trichocarpa]
comp70789_c0	1085	958.694	78.321	3.6136	1.5777e-199	1.4129e-195	chloroplast chlorophyll A-B binding protein [Gossypium hirsutum]
comp73643_c0	1226	99.9673	8.36179	3.5796	3.0619e-22	9.7927e-20	PREDICTED: chlorophyll a-b binding protein P4, chloroplastic-like [Glycine max]
comp72973_c0	950	69.9776	6.22171	3.4915	8.8503e-16	1.9197e-13	predicted protein [Populus trichocarpa]
comp73830_c0	861	89.6678	7.97998	3.4901	8.8767e-20	2.5881e-17	putative cold-inducible protein [Camellia sinensis]
comp59434_c0	1438	150.218	15.96	3.2345	2.7141e-30	1.3396e-27	PREDICTED: chlorophyll a-b binding protein 3, chloroplastic-like [Glycine max]
comp74091_c0	1636	19.6146	2.25272	3.1222	4.6587e-05	0.0029379	predicted protein [Populus trichocarpa]
comp86690_c0	2273	18.4744	2.13818	3.1111	7.9485e-05	0.0047005	predicted protein [Populus trichocarpa]
comp71277_c0	924	89.2584	10.3339	3.1106	4.2098e-18	1.0684e-15	ferredoxin-1, chloroplastic [Solanum lycopersicum]
comp76916_c1	881	193.203	23.0621	3.0665	7.4921e-37	5.0499e-34	syringolide-induced protein 19-1-5 precursor [Glycine max]
comp70659_c0	1489	175.658	21.0381	3.0617	1.2894e-33	7.348e-31	PREDICTED: chlorophyll a-b binding protein CP26, chloroplastic [Vitis vinifera]
comp80818_c2	1900	861.653	103.225	3.0613	8.4084e-158	6.5885e-154	auxin-responsive protein [Gossypium hirsutum]
comp65386_c0	1043	160.847	19.8545	3.0182	1.4805e-30	7.3654e-28	Plastocyanin A, chloroplast precursor, putative [Ricinus communis]
comp70623_c0	970	184.099	23.1446	2.9917	1.8016e-34	1.0756e-31	predicted protein [Populus trichocarpa]
comp73151_c0	1417	312.777	40.129	2.9624	7.5178e-57	9.2403e-54	hypothetical protein POPTRDRAFT_813989 [Populus trichocarpa]
comp78525_c1	1267	148.824	19.2054	2.954	6.957e-28	3.0711e-25	AP2 domain class transcription factor [Malus x domestica]
comp70798_c0	3181	720.361	95.568	2.9141	1.3418e-126	7.0091e-123	AP2/ERF domain-containing transcription factor [Populus trichocarpa]
comp75543_c0	1468	142.342	19.8113	2.845	7.0325e-26	2.8625e-23	DREB1-like transcription factor [Gossypium hirsutum]
comp76916_c0	682	89.2413	12.4427	2.8424	8.3852e-17	1.9468e-14	conserved hypothetical protein [Ricinus communis]
comp72125_c0	1430	24.2134	3.39817	2.833	1.492e-05	0.0010713	PREDICTED: uncharacterized protein LOC100241562 [Vitis vinifera]
comp87190_c0	4685	151.223	21.3436	2.8248	3.2225e-27	1.3742e-24	PREDICTED: magnesium-chelatase subunit H-like [Glycine max]
comp78525_c0	615	24.1677	3.43063	2.8165	1.6048e-05	0.0011431	putative ethylene response factor 5 [Vitis aestivalis]
comp76139_c0	1713	26.4118	3.85635	2.7759	7.5284e-06	0.00057133	PREDICTED: embryogenesis-associated protein EMB8-like [Glycine max]
comp73668_c0	1097	122.402	18.1363	2.7547	7.635e-22	2.405e-19	light-harvesting complex I protein Lhca1 [Populus trichocarpa]
comp81610_c0	2455	293.785	43.9281	2.7415	7.3974e-50	7.2454e-47	ribulose-1,5-bisphosphate carboxylase/oxygenase activase 2 [Gossypium hirsutum]
comp77238_c1	1673	1282.5	192.477	2.7362	6.3409e-211	6.6246e-207	conserved hypothetical protein [Ricinus communis]
comp34095_c0	912	85.4349	12.965	2.7202	1.5255e-15	3.2636e-13	--
comp65601_c0	538	60.6924	9.31634	2.7037	2.0652e-11	3.1269e-09	hypothetical protein VITISV_014472 [Vitis vinifera]
comp79906_c0	1631	42.8021	6.61956	2.6929	1.9493e-08	2.0503e-06	--
comp74754_c1	730	99.2477	15.8034	2.6508	2.1521e-17	5.2903e-15	putative dehydration-responsive element binding protein [Broussonetia papyrifera]
comp73849_c0	1949	56.0188	8.93452	2.6484	1.866e-10	2.5373e-08	Reticuline oxidase precursor, putative [Ricinus communis]
comp82953_c0	2761	49.8107	8.16898	2.6082	2.4918e-09	2.925e-07	hypothetical protein VITISV_006410 [Vitis vinifera]
comp60268_c0	494	74.6992	12.5339	2.5753	4.0598e-13	7.313e-11	--
comp75602_c0	1305	27.2367	4.5818	2.5716	1.2051e-05	0.00087938	AP2/ERF domain-containing transcription factor [Populus trichocarpa]
comp69813_c0	1071	36.5227	6.22362	2.553	4.439e-07	4.0037e-05	TT12a [Gossypium arboreum]
comp83178_c1	1744	24.4513	4.16715	2.5528	3.6105e-05	0.0023526	unknown [Lotus japonicus]
comp53760_c0	729	45.1863	7.80816	2.5328	2.2322e-08	2.3205e-06	PREDICTED: photosystem I reaction center subunit psaK, chloroplastic [Vitis vinifera]
comp76640_c0	1737	390.074	68.078	2.5185	2.4432e-60	3.2586e-57	predicted protein [Populus trichocarpa]
comp74351_c0	2069	613.025	107.789	2.5077	2.3641e-93	6.4431e-90	predicted protein [Populus trichocarpa]
comp71014_c0	1767	39.1552	6.91089	2.5023	2.301e-07	2.1561e-05	fructose-1,6-bisphosphatase, putative [Ricinus communis]
comp65739_c0	817	71.961	12.7153	2.5007	2.3691e-12	3.9392e-10	RecName: Full=Photosystem II 5 kDa protein, chloroplastic; Short=PSII-T; AltName: Full=Light-regulated unknown 11 kDa protein; Flags: Precursor
comp81439_c0	2023	616.664	109.229	2.4971	1.7449e-93	4.9719e-90	flavonoid 3&apos;,5&apos;-hydroxylase [Gossypium hirsutum]
comp35176_c0	1000	24.5911	4.46726	2.4607	4.8374e-05	0.0030384	SAUR family protein [Populus trichocarpa]
comp71908_c0	1717	247.141	45.0601	2.4554	6.8691e-38	4.7378e-35	predicted protein [Populus trichocarpa]
comp85281_c1	2389	146.271	26.789	2.4489	4.8405e-23	1.6857e-20	PREDICTED: X-linked retinitis pigmentosa GTPase regulator [Vitis vinifera]
comp74754_c0	344	28.2844	5.19309	2.4453	1.404e-05	0.0010127	AP2/ERF domain-containing transcription factor [Populus trichocarpa]
comp82761_c0	2379	248.252	45.5863	2.4451	6.8779e-38	4.7378e-35	4-coumarate:CoA ligase 1 [Gossypium hirsutum]
comp88555_c0	349	32.5722	6.06975	2.4239	3.5042e-06	0.00027735	TPA: aquaporin TIP1;5 [Gossypium hirsutum]
comp73456_c0	1473	97.1749	18.1363	2.4217	1.1614e-15	2.5019e-13	light-harvesting complex I protein Lhca2 [Populus trichocarpa]
comp87249_c0	3183	27.0605	5.11635	2.403	2.5728e-05	0.0017212	unnamed protein product [Vitis vinifera]
comp63957_c0	749	26.1829	4.96362	2.3992	3.5356e-05	0.0023086	PREDICTED: putative lipid-transfer protein DIR1-like [Vitis vinifera]
comp81225_c0	2250	66.2866	12.6557	2.3889	5.1866e-11	7.5786e-09	ATP binding protein, putative [Ricinus communis]
comp79663_c0	1531	58.4681	11.1731	2.3876	7.0806e-10	9.0212e-08	chloroplast inner envelope protein, putative [Ricinus communis]
comp80163_c0	1960	2427.41	466.302	2.3801	0	<0.005	predicted protein [Populus trichocarpa]
comp76196_c0	856	34.5525	6.64362	2.3788	2.2555e-06	0.00018433	predicted protein [Populus trichocarpa]
comp78760_c0	1594	107.981	20.8094	2.3755	6.6067e-17	1.5628e-14	RecName: Full=Magnesium-protoporphyrin IX monomethyl ester [oxidative] cyclase, chloroplastic; Short=Mg-protoporphyrin IX monomethyl ester oxidative cyclase; Flags: Precursor
comp87618_c0	3145	25.562	5.03998	2.3425	5.4995e-05	0.0034024	PREDICTED: receptor-like protein kinase FERONIA [Vitis vinifera]
comp65639_c0	706	39.5023	7.78945	2.3423	5.3389e-07	4.7674e-05	PREDICTED: photosystem II reaction center W protein, chloroplastic [Vitis vinifera]
comp79307_c0	754	31.0145	6.18544	2.326	9.6306e-06	0.0007178	unknown [Glycine max]
comp78543_c0	1716	128.977	25.9563	2.313	2.3337e-19	6.5306e-17	TT12a [Gossypium arboreum]
comp70736_c0	892	291.863	59.2813	2.2996	1.7895e-41	1.4382e-38	ubiquitin-protein ligase E3 [Jatropha curcas]
comp73229_c0	1194	94.5397	19.4093	2.2842	2.0359e-14	4.0515e-12	putative photosystem II protein [Gossypium hirsutum]
comp84490_c0	2152	60.6099	12.6	2.2661	1.0836e-09	1.3397e-07	predicted protein [Populus trichocarpa]
comp72843_c0	937	300.932	64.143	2.2301	2.611e-41	2.0718e-38	chalcone synthase [Gossypium hirsutum]
comp77748_c0	2454	89.9935	19.226	2.2268	1.9058e-13	3.5034e-11	PREDICTED: zinc finger protein ZAT10-like [Vitis vinifera]
comp88555_c2	604	87.2595	18.7087	2.2216	4.7223e-13	8.4336e-11	TPA: aquaporin TIP1;5 [Gossypium hirsutum]
comp78863_c0	1677	51.2988	11.0727	2.2119	3.167e-08	3.2492e-06	PREDICTED: uncharacterized protein LOC100247840 [Vitis vinifera]
comp62829_c0	670	40.9767	8.85816	2.2097	7.7586e-07	6.7831e-05	PREDICTED: repetitive proline-rich cell wall protein 1 [Vitis vinifera]
comp86653_c0	3221	376.932	81.5977	2.2077	9.9116e-51	1.0021e-47	PREDICTED: scarecrow-like protein 13-like [Glycine max]
comp77892_c0	1639	60.3129	13.0601	2.2073	2.0837e-09	2.4785e-07	AP2/ERF domain-containing transcription factor [Populus trichocarpa]
comp75092_c0	1439	79.6289	17.2677	2.2052	5.9736e-12	9.5282e-10	PREDICTED: uncharacterized protein LOC100781758 [Glycine max]
comp79210_c0	3676	162.883	35.4609	2.1995	8.7094e-23	2.9352e-20	glyceraldehyde 3-phosphate dehydrogenase, putative [Ricinus communis]
comp73586_c0	1371	72.7736	15.9871	2.1865	5.9404e-11	8.5406e-09	thioredoxin f-type, putative [Ricinus communis]
comp75804_c0	1414	729.235	161.938	2.1709	1.2827e-94	4.0204e-91	gibberellin 3-hydroxylase 1 [Gossypium hirsutum]
comp91356_c0	707	35.6579	7.94179	2.1667	5.1781e-06	0.00040172	GASA-like protein [Gossypium hirsutum]
comp85528_c0	2088	104.981	23.4817	2.1605	5.855e-15	1.2073e-12	pheophorbide A oxygenase, putative [Ricinus communis]
comp87200_c1	2780	30.3658	6.79558	2.1598	2.6944e-05	0.0017928	conserved hypothetical protein [Ricinus communis]
comp87591_c2	3697	310.504	69.6213	2.157	4.9723e-41	3.7553e-38	hypothetical protein VITISV_034287 [Vitis vinifera]
comp77987_c0	1324	98.764	22.4608	2.1366	5.3428e-14	1.0305e-11	cation-transporting atpase plant, putative [Ricinus communis]
comp80013_c0	2038	59.8372	13.6309	2.1342	4.8582e-09	5.4871e-07	ABA 8&apos;-hydroxylase [Citrus sinensis]
comp75124_c0	1228	32.2558	7.36601	2.1306	1.7682e-05	0.0012384	Tetrapyrrole-binding protein, chloroplast precursor, putative [Ricinus communis]
comp69651_c1	981	108.883	25.1984	2.1114	4.3482e-15	9.0255e-13	AP2/ERF domain-containing transcription factor [Populus trichocarpa]
comp72843_c1	398	91.4292	21.1908	2.1092	6.7753e-13	1.183e-10	chalcone synthase [Gossypium hirsutum]
comp76653_c0	1216	225.663	53.5281	2.0758	5.0884e-29	2.4164e-26	hypothetical protein VITISV_034276 [Vitis vinifera]
comp84628_c1	673	501.657	120.048	2.0631	5.8993e-62	8.2177e-59	chalcone synthase [Gossypium hirsutum]
comp74491_c0	1308	35.6288	8.5527	2.0586	9.8563e-06	0.00073204	PREDICTED: bifunctional dihydroflavonol 4-reductase/flavanone 4-reductase-like [Vitis vinifera]
comp73159_c0	1216	57.8949	14.0562	2.0422	2.0481e-08	2.1433e-06	PREDICTED: dihydrofolate reductase [Vitis vinifera]
comp77557_c0	1564	41.2405	10.0418	2.038	2.2763e-06	0.00018555	PREDICTED: sedoheptulose-1,7-bisphosphatase, chloroplastic [Vitis vinifera]
comp64692_c0	545	217.211	53.5243	2.0208	3.6701e-27	1.5545e-24	--
comp84547_c0	2744	2800.82	693.154	2.0146	0	<0.005	PREDICTED: zinc finger CCCH domain-containing protein 29-like [Vitis vinifera]
comp78200_c0	2031	94.6175	23.4436	2.0129	1.1855e-12	2.0416e-10	cytochrome P450, putative [Ricinus communis]
comp69651_c0	440	69.9792	17.4257	2.0057	1.0688e-09	1.3241e-07	AP2/ERF domain-containing transcription factor [Populus trichocarpa]
comp79715_c0	2153	597.593	149.194	2.002	6.5257e-71	1.1056e-67	PREDICTED: E3 ubiquitin-protein ligase RING1-like [Vitis vinifera]
comp69225_c0	831	152.806	38.9663	1.9714	4.7326e-19	1.2898e-16	nucleic acid binding protein, putative [Ricinus communis]
comp74762_c0	1148	289.223	73.919	1.9682	1.5277e-34	9.2976e-32	hypothetical protein ARALYDRAFT_495189 [Arabidopsis lyrata subsp. lyrata]
comp89301_c0	900	452.792	115.999	1.9647	5.5083e-53	6.2359e-50	AP2/EREBP transcription factor ERF-1 [Gossypium hirsutum]
comp86675_c0	3202	155.717	40.2519	1.9518	3.6197e-19	9.9518e-17	DNA replication licensing factor MCM4, putative [Ricinus communis]
comp84435_c1	1943	62.0065	16.0363	1.9511	1.6513e-08	1.7608e-06	DOF domain class transcription factor [Corylus heterophylla]
comp81822_c1	1017	367.136	95.2252	1.9469	7.802e-43	6.5209e-40	RecName: Full=Ribulose bisphosphate carboxylase small chain, chloroplastic; Short=RuBisCO small subunit; Flags: Precursor
comp82299_c0	2161	38.2269	9.96542	1.9396	1.0042e-05	0.00074496	PREDICTED: uncharacterized protein LOC100265521 [Vitis vinifera]
comp86282_c0	2506	103.699	27.5565	1.9119	5.6067e-13	9.8724e-11	predicted protein [Populus trichocarpa]
comp61112_c0	672	109.413	29.1326	1.9091	1.374e-13	2.5633e-11	HyPRP2 [Gossypium hirsutum]
comp80928_c2	660	41.6708	11.2254	1.8923	5.5992e-06	0.00043278	ultraviolet-B-repressible protein [Gossypium hirsutum]
comp77097_c0	1600	197.902	53.7266	1.8811	6.2097e-23	2.1271e-20	unknown [Populus trichocarpa]
comp84628_c0	912	714.509	194.02	1.8807	2.5497e-78	5.5113e-75	chalcone synthase [Gossypium hirsutum]
comp70855_c0	1133	230.675	63.1128	1.8699	2.8123e-26	1.1522e-23	predicted protein [Populus trichocarpa]
comp84686_c0	1600	37.2222	10.1945	1.8684	2.064e-05	0.0014211	PREDICTED: uncharacterized protein LOC100257088 [Vitis vinifera]
comp79649_c0	1177	68.6771	18.8599	1.8645	7.6438e-09	8.4956e-07	PREDICTED: chlorophyll a-b binding protein 13, chloroplastic-like [Vitis vinifera]
comp74722_c0	1788	303.308	83.3743	1.8631	6.9955e-34	4.0603e-31	AP2/ERF domain-containing transcription factor [Populus trichocarpa]
comp72770_c0	2224	174.209	48.0532	1.8581	4.3109e-20	1.2687e-17	PREDICTED: glutaredoxin-C9-like [Vitis vinifera]
comp83079_c0	3535	291.545	80.4595	1.8574	1.6315e-32	8.8929e-30	PREDICTED: NADP-dependent glyceraldehyde-3-phosphate dehydrogenase-like [Glycine max]
comp86393_c0	2986	95.1988	26.3225	1.8546	1.2179e-11	1.9039e-09	PREDICTED: uncharacterized protein LOC100257088 [Vitis vinifera]
comp70637_c0	638	101.401	28.1781	1.8474	2.9884e-12	4.9297e-10	predicted protein [Populus trichocarpa]
comp77332_c0	1317	203.729	56.8144	1.8423	5.378e-23	1.8523e-20	PREDICTED: proliferating cell nuclear antigen [Vitis vinifera]
comp84774_c2	1404	82.0549	23.0484	1.8319	4.2621e-10	5.5087e-08	uncharacterized protein LOC100306034 [Glycine max]
comp72808_c1	1493	197.553	55.6968	1.8266	4.005e-22	1.2679e-19	predicted protein [Populus trichocarpa]
comp70643_c0	1103	131.213	36.9981	1.8264	3.2477e-15	6.786e-13	Photosystem I reaction center subunit XI, chloroplast precursor, putative [Ricinus communis]
comp73879_c0	1334	179.825	50.7427	1.8253	2.893e-20	8.554e-18	hypothetical protein POPTRDRAFT_709002 [Populus trichocarpa]
comp85236_c0	2283	106.5	30.0826	1.8239	1.3039e-12	2.2333e-10	predicted protein [Populus trichocarpa]
comp87472_c0	3485	35.9143	10.1598	1.8217	3.8497e-05	0.0024852	predicted protein [Populus trichocarpa]
comp70637_c1	577	57.1064	16.1585	1.8214	2.1025e-07	1.976e-05	PREDICTED: probable WRKY transcription factor 70 [Vitis vinifera]
comp81901_c0	2244	80.5863	22.8323	1.8195	7.2135e-10	9.1534e-08	predicted protein [Populus trichocarpa]
comp79187_c0	605	213.192	60.6738	1.813	1.5351e-23	5.4986e-21	PREDICTED: E3 ubiquitin-protein ligase RING1-like [Vitis vinifera]
comp78743_c0	1489	110.341	31.4339	1.8116	6.4852e-13	1.1355e-10	predicted protein [Populus trichocarpa]
comp87667_c1	3753	39.5437	11.3781	1.7972	1.8492e-05	0.001288	ubiquitin ligase protein cop1, putative [Ricinus communis]
comp89055_c0	8317	446.933	129.185	1.7906	8.5972e-47	7.8104e-44	Homomeric Acetyl-CoA Carboxylase (Hom-ACCase) [Ricinus communis]
comp88553_c1	1236	310.433	89.9851	1.7865	6.1857e-33	3.4013e-30	PREDICTED: cytochrome b5 [Vitis vinifera]
comp91760_c0	1033	40.512	11.8363	1.7751	1.7044e-05	0.0012018	TPA: aquaporin TIP4;1 [Gossypium hirsutum]
comp79584_c0	2556	35.5409	10.3961	1.7734	5.6847e-05	0.0034936	unnamed protein product [Vitis vinifera]
comp81888_c0	2449	61.3632	18.0706	1.7637	1.3572e-07	1.3008e-05	hypothetical protein POPTRDRAFT_230519 [Populus trichocarpa]
comp78752_c0	1712	399.075	117.747	1.761	4.0503e-41	3.0963e-38	hypothetical protein ARALYDRAFT_479140 [Arabidopsis lyrata subsp. lyrata]
comp60993_c0	3014	110.506	32.6091	1.7608	1.5955e-12	2.7178e-10	conserved hypothetical protein [Ricinus communis]
comp79187_c1	1706	203.083	60.266	1.7527	1.2886e-21	4.0186e-19	hypothetical protein OsJ_16849 [Oryza sativa Japonica Group]
comp79220_c0	1505	213.974	63.4958	1.7527	1.0862e-22	3.6409e-20	DREB1-like transcription factor [Gossypium hirsutum]
comp85744_c0	2740	40.0592	11.9142	1.7494	2.2693e-05	0.0015362	catalytic, putative [Ricinus communis]
comp75884_c0	1575	692.686	206.412	1.7467	2.3682e-69	3.8064e-66	dihydroflavonol reductase [Pyrus pyrifolia]
comp80209_c0	2853	106.167	31.8817	1.7355	6.8014e-12	1.0766e-09	PREDICTED: E3 ubiquitin-protein ligase RING1-like [Glycine max]
comp80219_c0	2359	55.8414	16.8763	1.7263	7.0741e-07	6.2106e-05	vacuolar invertase [Manihot esculenta]
comp68793_c0	1044	58.0967	17.6018	1.7227	4.3801e-07	3.962e-05	PREDICTED: photosystem II core complex proteins psbY, chloroplastic-like [Vitis vinifera]
comp85712_c0	2336	169.501	51.3666	1.7224	6.2543e-18	1.5682e-15	conserved hypothetical protein [Ricinus communis]
comp84692_c0	3301	41.364	12.5583	1.7197	2.0653e-05	0.0014211	DNA mismatch repair protein MSH2, putative [Ricinus communis]
comp85328_c0	2107	91.4238	27.7581	1.7197	2.455e-10	3.2813e-08	conserved hypothetical protein [Ricinus communis]
comp82402_c0	2034	66.9656	20.5799	1.7022	7.3863e-08	7.2686e-06	protein with unknown function [Ricinus communis]
comp68884_c0	1070	92.1229	28.369	1.6992	2.884e-10	3.7979e-08	predicted protein [Populus trichocarpa]
comp77241_c0	937	117.786	36.4639	1.6916	1.1735e-12	2.0264e-10	ZFP [Gossypium hirsutum]
comp84767_c0	3547	255.078	78.9957	1.6911	1.3324e-25	5.3199e-23	PREDICTED: DNA replication licensing factor mcm2 [Vitis vinifera]
comp80278_c0	2292	2279.7	709.743	1.6835	1.3161e-213	1.65e-209	UDP-D-glucuronic acid 4-epimerase [Gossypium hirsutum]
comp65586_c0	845	76.915	24.1389	1.6719	1.1954e-08	1.301e-06	--
comp82651_c1	1656	1002.65	315.091	1.67	4.9966e-94	1.4915e-90	gibberellin 20-oxidase 1 [Gossypium hirsutum]
comp77050_c0	3347	373.458	118.029	1.6618	6.407e-36	4.0568e-33	TPA: leucoanthocyanidin reductase 1 [Gossypium raimondii]
comp77574_c0	2927	164.479	52.0707	1.6594	1.0853e-16	2.4921e-14	light-harvesting complex II protein Lhcb6 [Populus trichocarpa]
comp79587_c0	1949	57.0754	18.1363	1.654	1.0833e-06	9.3277e-05	unnamed protein product [Vitis vinifera]
comp78394_c0	1577	142.257	45.3946	1.6479	1.5988e-14	3.2226e-12	conserved hypothetical protein [Ricinus communis]
comp78233_c0	1902	40.7014	13.1043	1.635	4.3821e-05	0.0027746	chromatin assembly factor I P60 subunit, putative [Ricinus communis]
comp81510_c0	2210	325.441	104.882	1.6336	7.4416e-31	3.7595e-28	multicopper oxidase, putative [Ricinus communis]
comp80222_c0	827	142.605	45.9765	1.6331	2.1216e-14	4.2087e-12	Protein Z, putative [Ricinus communis]
comp87933_c0	3375	49.8165	16.1157	1.6282	6.5353e-06	0.00050081	PREDICTED: LOW QUALITY PROTEIN: WD repeat and HMG-box DNA-binding protein 1-like [Vitis vinifera]
comp79546_c0	2460	77.0378	25.0903	1.6184	2.3478e-08	2.4326e-06	PREDICTED: uncharacterized protein LOC100262872 [Vitis vinifera]
comp65640_c0	1629	393.991	128.413	1.6174	1.5541e-36	1.0254e-33	chalcone isomerase [Gossypium hirsutum]
comp87501_c0	2874	124.97	41.0071	1.6076	1.4314e-12	2.4449e-10	DNA replication licensing factor MCM3-like protein [Medicago truncatula]
comp63987_c0	2406	85.7382	28.1567	1.6065	4.5679e-09	5.1686e-07	bZIP-like protein [Oryza sativa Japonica Group]
comp85310_c0	3179	115.317	38.0931	1.598	1.2449e-11	1.9364e-09	predicted protein [Populus trichocarpa]
comp80478_c3	739	47.9219	15.8836	1.5931	1.3097e-05	0.00095024	DREB1C [Gossypium hirsutum]
comp81026_c0	1214	54.9344	18.2131	1.5927	3.0758e-06	0.00024656	unnamed protein product [Vitis vinifera]
comp70612_c0	789	96.1202	32.0608	1.584	7.7855e-10	9.8394e-08	--
comp78817_c0	2004	1729.32	580.021	1.576	4.1247e-149	2.8729e-145	Myo-inositol-1-phosphate synthase [Gossypium hirsutum]
comp73473_c0	1404	314.91	107.088	1.5561	3.8353e-28	1.7296e-25	AP2/EREBP transcription factor ERF-1 [Gossypium hirsutum]
comp87358_c0	4526	81.7513	27.8116	1.5556	2.111e-08	2.1981e-06	predicted protein [Populus trichocarpa]
comp71778_c0	1214	237.636	81.4148	1.5454	1.8941e-21	5.849e-19	hairpin-inducing protein [Casuarina glauca]
comp88121_c0	2829	169.976	59.7486	1.5084	2.5145e-15	5.325e-13	fructose 1,6 bisphosphate aldolase class 1 [Carica papaya]
comp86880_c0	2290	558.396	197.995	1.4958	3.7239e-46	3.3348e-43	conserved hypothetical protein [Ricinus communis]
comp69253_c0	1136	65.6801	23.2969	1.4953	1.0094e-06	8.7155e-05	--
comp83397_c0	2325	137.036	48.8764	1.4873	1.9561e-12	3.3051e-10	PREDICTED: replication protein A 70 kDa DNA-binding subunit isoform 1 [Vitis vinifera]
comp88924_c0	6888	52.9831	18.9763	1.4813	1.278e-05	0.00092829	predicted protein [Populus trichocarpa]
comp64667_c0	855	279.574	100.69	1.4733	1.7237e-23	6.1391e-21	ZPT2-12 [Petunia x hybrida]
comp85840_c0	2444	142.566	51.3964	1.4719	1.023e-12	1.7764e-10	PREDICTED: cellulose synthase-like protein G2-like [Vitis vinifera]
comp80855_c0	1867	898.713	324.249	1.4708	1.421e-71	2.5449e-68	cinnamate-4-hydroxylase [Gossypium arboreum]
comp80176_c0	1795	649.567	234.691	1.4687	3.9055e-52	4.221e-49	predicted protein [Populus trichocarpa]
comp86572_c0	3419	134.281	48.8726	1.4582	6.2864e-12	1.0002e-09	PREDICTED: ATPase 10, plasma membrane-type-like isoform 2 [Vitis vinifera]
comp70751_c0	1008	272.777	99.4889	1.4551	1.3411e-22	4.4245e-20	--
comp86234_c0	2924	196.026	71.5212	1.4546	1.1279e-16	2.5805e-14	predicted protein [Populus trichocarpa]
comp79463_c0	1955	218.353	80.1816	1.4453	2.9942e-18	7.6609e-16	Metalloendoproteinase 1 precursor, putative [Ricinus communis]
comp87687_c0	2926	92.1291	33.9222	1.4414	1.6224e-08	1.7355e-06	PREDICTED: two-component response regulator-like APRR2 [Vitis vinifera]
comp83071_c0	2721	116.067	42.8872	1.4363	2.5455e-10	3.3874e-08	conserved hypothetical protein [Ricinus communis]
comp77382_c0	1477	103.269	38.2531	1.4328	2.5981e-09	3.0385e-07	conserved hypothetical protein [Ricinus communis]
comp79416_c2	1206	299.572	111.068	1.4315	3.7826e-24	1.3948e-21	predicted protein [Populus trichocarpa]
comp77047_c0	1426	230.223	85.6034	1.4273	7.4051e-19	1.9586e-16	Prenylated Rab acceptor protein, putative [Ricinus communis]
comp76684_c0	1242	283.078	106.005	1.4171	1.2971e-22	4.3021e-20	PREDICTED: uncharacterized protein LOC100255095 [Vitis vinifera]
comp65003_c0	990	163.505	61.6253	1.4077	1.3305e-13	2.497e-11	predicted protein [Populus trichocarpa]
comp75971_c0	1316	371.188	140.28	1.4038	8.5961e-29	3.9915e-26	mitochondrial dicarboxylate carrier protein, putative [Ricinus communis]
comp73925_c0	1264	91.6136	34.6297	1.4036	3.2026e-08	3.2803e-06	syntaxin, plant, putative [Ricinus communis]
comp74388_c0	1125	533.111	202.892	1.3937	3.1449e-40	2.3469e-37	ZFP [Gossypium hirsutum]
comp77071_c0	1492	506.529	193.343	1.3895	3.7319e-38	2.6284e-35	PREDICTED: zinc finger protein ZAT10-like [Vitis vinifera]
comp78320_c0	1730	176.252	67.2903	1.3892	2.6158e-14	5.1564e-12	unknown [Populus trichocarpa]
comp79734_c0	2130	162.261	62.0052	1.3879	2.8207e-13	5.14e-11	alpha-expansin precursor [Gossypium hirsutum]
comp77951_c0	1692	154.739	59.1824	1.3866	1.0264e-12	1.7773e-10	JHL18I08.9 [Jatropha curcas]
comp62445_c0	2825	130.773	50.0345	1.3861	5.7528e-11	8.2899e-09	Boron transporter, putative [Ricinus communis]
comp78265_c0	1974	97.5536	37.436	1.3818	1.6517e-08	1.7608e-06	PREDICTED: E3 ubiquitin-protein ligase RING1-like [Glycine max]
comp78480_c0	1868	191.599	73.7869	1.3767	2.9964e-15	6.2819e-13	PREDICTED: geranylgeranyl diphosphate reductase, chloroplastic-like [Glycine max]
comp77091_c0	1938	109.015	42.0403	1.3747	2.7446e-09	3.192e-07	hypothetical protein RCOM_1340980 [Ricinus communis]
comp68573_c0	919	51.8011	19.9835	1.3742	4.172e-05	0.0026578	PREDICTED: uncharacterized protein LOC100245736 isoform 1 [Vitis vinifera]
comp77823_c0	1118	243.358	94.2706	1.3682	8.3346e-19	2.1952e-16	chloroplast chlorophyll A-B binding protein [Gossypium hirsutum]
comp72189_c0	1094	99.9638	38.9415	1.3601	1.5868e-08	1.7033e-06	putative photosystem I reaction centre subunit IV [Populus x canadensis]
comp86809_c0	3630	100.34	39.2619	1.3537	1.6623e-08	1.7661e-06	PREDICTED: phototropin-1-like [Vitis vinifera]
comp77796_c0	3159	244.84	96.1293	1.3488	1.438e-18	3.7249e-16	Receptor kinase [Medicago truncatula]
comp80140_c0	1595	53.305	20.9556	1.3469	4.1447e-05	0.0026457	PREDICTED: uncharacterized protein LOC100242564 [Vitis vinifera]
comp77914_c0	1697	58.3349	22.9476	1.346	1.8169e-05	0.0012697	unknown [Populus trichocarpa]
comp83044_c0	2059	82.8663	32.7217	1.3405	3.5031e-07	3.2057e-05	multidrug resistance pump, putative [Ricinus communis]
comp60564_c0	686	60.4794	23.8884	1.3401	1.355e-05	0.0009808	--
comp80383_c2	2362	919.576	366.831	1.3259	1.1618e-63	1.6936e-60	AP2 domain class transcription factor [Malus x domestica]
comp82383_c0	1864	50.3495	20.126	1.3229	8.3479e-05	0.0049043	Squalene monooxygenase, putative [Ricinus communis]
comp78033_c0	1596	115.737	46.4034	1.3186	2.6638e-09	3.1096e-07	predicted protein [Populus trichocarpa]
comp79646_c0	1558	646.423	259.2	1.3184	6.1762e-45	5.3772e-42	hypothetical protein VITISV_008825 [Vitis vinifera]
comp87681_c0	4564	56.8233	22.8338	1.3153	3.1465e-05	0.0020675	ATP-dependent helicase, putative [Ricinus communis]
comp76419_c0	1931	140.944	56.6616	1.3147	5.612e-11	8.1244e-09	predicted protein [Populus trichocarpa]
comp82534_c1	1107	59.7389	24.0739	1.3112	2.0564e-05	0.0014181	protein phosphatase 2c, putative [Ricinus communis]
comp82068_c0	2285	74.2848	30.049	1.3058	2.1896e-06	0.00017942	predicted protein [Populus trichocarpa]
comp70539_c1	901	57.4495	23.355	1.2986	3.3547e-05	0.0021951	PREDICTED: zinc finger A20 and AN1 domain-containing stress-associated protein 3-like isoform 1 [Glycine max]
comp87840_c0	3831	154.858	63.1903	1.2932	1.1182e-11	1.7524e-09	Cellulose synthase A catalytic subunit 3 [UDP-forming], putative [Ricinus communis]
comp78561_c0	1442	705.675	290.917	1.2784	6.8126e-47	6.2801e-44	PREDICTED: GDSL esterase/lipase At1g29670 [Vitis vinifera]
comp85104_c0	3587	57.8628	23.8811	1.2768	3.8982e-05	0.0025037	DNA mismatch repair protein MSH6-2, putative [Ricinus communis]
comp73018_c0	2334	593.46	245.283	1.2747	1.4777e-39	1.0898e-36	anthocyanidin reductase 2 [Gossypium hirsutum]
comp73123_c1	1380	57.5533	23.7872	1.2747	4.1717e-05	0.0026578	glyceraldehyde-3-phosphate dehydrogenase B subunit [Glycine max]
comp53593_c0	485	165.714	68.8221	1.2678	4.3091e-12	7.0342e-10	--
comp76518_c1	1199	257.836	107.383	1.2637	6.6576e-18	1.6627e-15	PREDICTED: putative nuclease HARBI1-like [Glycine max]
comp81207_c0	2072	165.058	68.7687	1.2632	5.3799e-12	8.6694e-10	beta-ketoacyl-CoA synthase [Gossypium hirsutum]
comp78968_c0	2415	1974.56	825.966	1.2574	4.7649e-125	2.2976e-121	GH3 family protein [Populus trichocarpa]
comp78018_c0	2430	147.678	61.9773	1.2526	8.9598e-11	1.2678e-08	phosphoglycerate kinase, putative [Ricinus communis]
comp72909_c0	759	125.04	52.4892	1.2523	2.4506e-09	2.8821e-07	putative nitrate-induced NOI protein [Vicia faba]
comp86345_c0	1434	131.87	55.4899	1.2488	9.7535e-10	1.2155e-07	lipid binding protein, putative [Ricinus communis]
comp83907_c0	3494	679.483	286.115	1.2478	9.3898e-44	7.9541e-41	unnamed protein product [Vitis vinifera]
comp75173_c0	1632	144.361	60.8975	1.2452	1.7332e-10	2.3742e-08	peroxidase [Gossypium hirsutum]
comp78989_c0	1418	105.778	44.978	1.2337	5.6944e-08	5.6839e-06	transferase, transferring glycosyl groups, putative [Ricinus communis]
comp55068_c0	611	79.0115	33.9096	1.2204	3.2391e-06	0.00025866	--
comp78502_c0	1207	58.1343	25.0472	1.2147	6.8981e-05	0.0041413	CONSTANS-like 4 [Gossypium hirsutum]
comp88252_c0	4165	67.8556	29.4835	1.2026	1.965e-05	0.0013611	Serine/threonine-protein kinase PBS1, putative [Ricinus communis]
comp88130_c0	4096	66.6894	29.1647	1.1932	2.5711e-05	0.0017212	predicted protein [Populus trichocarpa]
comp73376_c0	1298	152.28	67.0131	1.1842	2.5309e-10	3.3755e-08	unknown [Lotus japonicus]
comp80757_c0	1643	125.001	55.0183	1.184	1.0063e-08	1.1067e-06	Triose phosphate/phosphate translocator, chloroplast precursor, putative [Ricinus communis]
comp75087_c1	1426	95.0691	41.9369	1.1808	6.13e-07	5.4121e-05	glycerate dehydrogenase, putative [Ricinus communis]
comp87362_c0	3756	2001.3	883.752	1.1792	8.3409e-116	3.4856e-112	PREDICTED: calcium-transporting ATPase 2, plasma membrane-type isoform 1 [Vitis vinifera]
comp82793_c0	3561	208.985	92.3115	1.1788	1.5173e-13	2.8148e-11	cellulose synthase-like protein [Populus tomentosa]
comp70651_c0	893	68.863	30.4625	1.1767	2.2968e-05	0.0015529	WRKY transcription factor [Bruguiera gymnorhiza]
comp68020_c0	908	152.218	67.569	1.1717	3.4796e-10	4.5441e-08	RecName: Full=Photosystem II 10 kDa polypeptide, chloroplastic; AltName: Full=Light-inducible tissue-specific ST-LS1 protein; Flags: Precursor
comp81541_c0	2025	82.4852	36.6495	1.1703	3.9155e-06	0.00030796	predicted protein [Populus trichocarpa]
comp76384_c0	808	79.5134	35.5304	1.1621	6.5121e-06	0.00049964	PREDICTED: uncharacterized protein LOC100242678 [Vitis vinifera]
comp65645_c0	967	76.0788	34.002	1.1619	1.0345e-05	0.00076468	predicted protein [Populus trichocarpa]
comp86003_c0	2844	675.935	302.331	1.1608	1.9943e-39	1.4536e-36	PAL [Gossypium hirsutum]
comp86837_c0	3909	387.356	173.949	1.155	3.802e-23	1.3465e-20	f-box family protein [Populus trichocarpa]
comp81602_c0	1833	270.788	122.004	1.1502	1.4561e-16	3.319e-14	Spotted leaf protein, putative [Ricinus communis]
comp73619_c0	1908	86.9729	39.2034	1.1496	2.8823e-06	0.00023283	PREDICTED: oryzain alpha chain-like [Vitis vinifera]
comp75459_c1	1135	71.2255	32.1872	1.1459	2.3946e-05	0.0016141	predicted protein [Populus trichocarpa]
comp78159_c0	1748	78.6474	35.8144	1.1349	1.0423e-05	0.00076956	TPA: hypothetical protein ZEAMMB73_070975 [Zea mays]
comp90030_c0	1055	91.868	41.9235	1.1318	1.9837e-06	0.00016448	MLP-like protein [Gossypium barbadense]
comp70522_c1	679	75.0773	34.43	1.1247	1.8766e-05	0.0013056	transcription factor WRKY1 [Gossypium arboreum]
comp79819_c0	2667	293.324	135.267	1.1167	3.9316e-17	9.3352e-15	PREDICTED: deoxyuridine 5&apos;-triphosphate nucleotidohydrolase-like [Vitis vinifera]
comp82973_c0	4041	82.6088	38.1134	1.116	8.0672e-06	0.0006078	ribulose-1,5-bisphosphate carboxylase/oxygenase large subunit (chloroplast) [Theobroma grandiflorum]
comp77028_c0	2354	437.663	202.424	1.1124	1.1704e-24	4.4466e-22	predicted protein [Populus trichocarpa]
comp81999_c0	2514	75.0207	34.7843	1.1089	2.2989e-05	0.0015529	ubiquitin-protein ligase, putative [Ricinus communis]
comp91363_c0	2049	98.3383	45.8944	1.0994	1.4552e-06	0.0001236	PREDICTED: cytochrome P450 78A4 [Vitis vinifera]
comp75685_c0	1233	336.226	157.188	1.0969	5.9187e-19	1.5892e-16	predicted protein [Populus trichocarpa]
comp80810_c0	2423	270.374	126.725	1.0933	1.7835e-15	3.8026e-13	predicted protein [Populus trichocarpa]
comp83373_c0	2750	191.682	90.2043	1.0874	2.5166e-11	3.765e-09	PREDICTED: DNA replication licensing factor mcm5-A-like [Vitis vinifera]
comp84935_c1	2369	145.459	68.4976	1.0865	6.2974e-09	7.0617e-07	PREDICTED: beta-1,4-mannosyl-glycoprotein 4-beta-N-acetylglucosaminyltransferase [Vitis vinifera]
comp83951_c0	2392	167.981	79.4653	1.0799	5.1439e-10	6.594e-08	PREDICTED: uncharacterized protein LOC100256346 [Vitis vinifera]
comp81211_c1	2094	113.087	53.5346	1.0789	3.478e-07	3.1874e-05	predicted protein [Populus trichocarpa]
comp88952_c0	3008	135.033	63.9738	1.0778	2.6396e-08	2.7215e-06	hypothetical protein ARALYDRAFT_485507 [Arabidopsis lyrata subsp. lyrata]
comp84816_c0	2728	132.062	63.114	1.0652	4.8866e-08	4.8932e-06	H(\+)-transporting atpase plant/fungi plasma membrane type, putative [Ricinus communis]
comp87690_c0	4888	174.21	83.4667	1.0616	4.0995e-10	5.3094e-08	DNA polymerase alpha catalytic subunit, putative [Ricinus communis]
comp70600_c0	879	129.72	62.2537	1.0592	7.2667e-08	7.1734e-06	predicted protein [Populus trichocarpa]
comp87805_c0	4325	150.582	72.2749	1.059	6.609e-09	7.398e-07	conserved hypothetical protein [Ricinus communis]
comp80548_c1	1882	143.434	68.963	1.0565	1.5908e-08	1.7046e-06	predicted protein [Populus trichocarpa]
comp73182_c0	2007	108.724	52.2776	1.0564	8.6521e-07	7.5119e-05	high mobility group family [Populus trichocarpa]
comp85474_c0	4101	84.0728	40.5108	1.0533	1.58e-05	0.0011306	predicted protein [Populus trichocarpa]
comp84739_c1	1993	87.7463	42.3439	1.0512	1.0629e-05	0.00078359	conserved hypothetical protein [Ricinus communis]
comp91305_c0	2682	70.9153	34.4353	1.0422	8.3431e-05	0.0049043	hypothetical protein ArthMp026 [Arabidopsis thaliana]
comp75073_c0	1645	108.476	52.934	1.0351	1.2875e-06	0.0001101	fasciclin-like arabinogalactan protein 12 [Gossypium hirsutum]
comp40233_c0	3135	788.572	387.537	1.0249	1.9872e-38	1.4156e-35	cyclopropane fatty acid synthase [Gossypium hirsutum]
comp88305_c0	4040	83.6266	41.2496	1.0196	2.6202e-05	0.0017473	PREDICTED: systemin receptor SR160-like [Vitis vinifera]
comp84403_c0	4428	552.639	272.983	1.0175	3.6975e-27	1.5556e-24	predicted protein [Populus trichocarpa]
Down-regulated DE genes in JA-CMS
Gene_id	Gene length (bp)	JA-CMS_readcount	JB_readcount	log2.Fold_change.	p.value	q.value	Annotation
comp66758_c0	2212	0.852068	42.9453	-5.6554	2.0884e-11	3.1545e-09	PREDICTED: prostaglandin G/H synthase 2-like [Glycine max]
comp42414_c0	900	0.697147	16.4945	-4.5644	5.5495e-05	0.0034206	PREDICTED: dehydration-responsive element-binding protein 1F-like [Vitis vinifera]
comp78109_c0	1577	0.890798	16.5319	-4.214	7.7541e-05	0.0046029	predicted protein [Populus trichocarpa]
comp73498_c0	1089	1.58794	29.3262	-4.207	1.4339e-07	1.3702e-05	PREDICTED: bifunctional monodehydroascorbate reductase and carbonic anhydrase nectarin-3-like [Vitis vinifera]
comp56267_c0	795	3.0597	52.9496	-4.1132	2.2057e-12	3.6969e-10	proteinase inhibitor [Gossypium arboreum]
comp77990_c0	1391	8.90798	151.803	-4.091	1.7437e-32	9.4229e-30	Alpha-expansin 11 precursor, putative [Ricinus communis]
comp78972_c0	1573	22.0384	371.695	-4.076	8.2778e-77	1.6739e-73	predicted protein [Populus trichocarpa]
comp54402_c0	1877	1.2781	21.5345	-4.0746	8.0419e-06	0.00060735	1-aminocyclopropane-1-carboxylic acid synthase [Durio zibethinus]
comp77552_c0	2015	29.7104	452.024	-3.9274	8.8465e-91	2.2182e-87	predicted protein [Populus trichocarpa]
comp91313_c0	1128	6.15813	81.8837	-3.733	3.1148e-17	7.5388e-15	alpha-expansin precursor [Gossypium hirsutum]
comp68006_c0	844	15.4743	185.757	-3.5855	6.1668e-36	3.9445e-33	conserved hypothetical protein [Ricinus communis]
comp81743_c0	1561	2.07207	23.2194	-3.4862	1.2242e-05	0.00089228	gibberellin 20-oxidase, putative [Ricinus communis]
comp62136_c0	1144	6.38586	70.6411	-3.4676	2.7293e-14	5.3633e-12	predicted protein [Populus trichocarpa]
comp75943_c0	2261	5.80955	61.7223	-3.4093	1.6438e-12	2.7925e-10	PREDICTED: uncharacterized protein LOC100252216 [Vitis vinifera]
comp64336_c0	539	13.0196	136.721	-3.3925	9.8636e-26	3.989e-23	--
comp76802_c0	1623	14.7656	153.8	-3.3808	1.1704e-28	5.3944e-26	PREDICTED: probable WRKY transcription factor 28 [Vitis vinifera]
comp87485_c0	3148	4.92108	46.9673	-3.2546	1.6215e-09	1.9585e-07	predicted protein [Populus trichocarpa]
comp70800_c0	434	6.85334	64.5252	-3.235	1.7907e-12	3.0338e-10	--
comp50406_c0	413	4.96136	46.2797	-3.2216	2.541e-09	2.9773e-07	ACC oxidase ACO4 [Gossypium hirsutum]
comp81839_c1	631	17.9372	167.157	-3.2202	1.0143e-29	4.8908e-27	--
comp79215_c0	2555	18.0871	165.05	-3.1899	4.0597e-29	1.9426e-26	protein phosphatase 2c, putative [Ricinus communis]
comp88847_c0	857	2.86605	25.2377	-3.1384	1.3906e-05	0.0010054	WRKY1 [Hevea brasiliensis]
comp78391_c0	1832	3.91177	33.8397	-3.1128	5.402e-07	4.81e-05	cytochrome P450 [Populus trichocarpa]
comp35978_c0	666	5.77082	49.7889	-3.109	1.2391e-09	1.5171e-07	Flavonol 3-sulfotransferase, putative [Ricinus communis]
comp76028_c0	1348	26.6085	224.084	-3.0741	1.3272e-37	9.0429e-35	POD9 precursor [Gossypium hirsutum]
comp81839_c0	1496	95.7999	803.797	-3.0687	5.875e-130	3.6827e-126	predicted protein [Populus trichocarpa]
comp64374_c0	818	4.88003	40.2867	-3.0453	6.3564e-08	6.3146e-06	PREDICTED: uncharacterized protein LOC100777261 [Glycine max]
comp85346_c0	5188	9.25656	76.2477	-3.0421	1.0324e-13	1.9552e-11	non-ltr retroelement reverse transcriptase [Rosa rugosa]
comp38816_c0	834	5.91722	48.3701	-3.0311	3.3748e-09	3.8746e-07	--
comp73438_c0	2191	4.95439	39.4249	-2.9923	1.1421e-07	1.1048e-05	predicted protein [Populus trichocarpa]
comp64287_c0	1004	7.04893	56.0809	-2.992	2.5506e-10	3.3874e-08	non-symbiotic hemoglobin protein [Gossypium hirsutum]
comp103390_c0	1813	2.90439	22.909	-2.9796	5.5037e-05	0.0034024	predicted protein [Populus trichocarpa]
comp69534_c0	982	18.5077	144.531	-2.9652	5.2523e-24	1.9142e-21	unnamed protein product [Vitis vinifera]
comp92611_c0	956	4.18288	32.6064	-2.9626	1.608e-06	0.00013548	glutathione S-transferase [Gossypium hirsutum]
comp84221_c1	3126	15.4801	117.313	-2.9219	1.6582e-19	4.72e-17	ATP binding protein, putative [Ricinus communis]
comp83522_c0	2021	18.5906	140.66	-2.9196	4.6969e-23	1.6448e-20	cytochrome P450 [Pyrus communis]
comp77390_c0	1980	3.60192	26.6428	-2.8869	1.8893e-05	0.001313	predicted protein [Populus trichocarpa]
comp71394_c0	4963	8.59814	63.0281	-2.8739	5.2607e-11	7.669e-09	--
comp79354_c1	1526	79.2528	565.43	-2.8348	8.1745e-85	1.9708e-81	PREDICTED: 12-oxophytodienoate reductase 3-like [Glycine max]
comp86934_c0	777	10.8422	74.3738	-2.7781	2.5816e-12	4.2812e-10	linalool synthase [Actinidia arguta]
comp70073_c0	1454	4.45399	29.7817	-2.7413	1.1036e-05	0.00080909	predicted protein [Populus trichocarpa]
comp74006_c0	1377	27.7697	183.199	-2.7218	1.8039e-27	7.8525e-25	expansin 3 [Dimocarpus longan]
comp40493_c0	1093	10.8058	70.8924	-2.7138	1.5438e-11	2.3603e-09	glutathione S-transferase [Vitis vinifera]
comp70218_c0	1343	10.0699	64.731	-2.6844	1.513e-10	2.0937e-08	unknown [Lotus japonicus]
comp82429_c0	1828	14.7563	93.3772	-2.6617	1.9443e-14	3.8939e-12	cytochrome P450 [Populus trichocarpa]
comp84000_c0	2440	31.0683	192.939	-2.6346	7.6204e-28	3.3405e-25	carbonic anhydrase [Lotus japonicus]
comp80951_c0	1112	19.4814	120.918	-2.6339	4.8338e-18	1.2218e-15	6-phosphogluconolactonase, putative [Ricinus communis]
comp74543_c0	1451	36.7466	225.494	-2.6174	4.9915e-32	2.6743e-29	conserved hypothetical protein [Ricinus communis]
comp71651_c0	1301	36.9383	225.749	-2.6115	5.5458e-32	2.9461e-29	PREDICTED: putative methyltransferase DDB_G0268948-like [Vitis vinifera]
comp78341_c0	1302	8.11207	49.2681	-2.6025	4.08e-08	4.1317e-06	predicted protein [Populus trichocarpa]
comp88310_c1	3298	29.3565	177.43	-2.5955	2.5541e-25	1.0006e-22	serine-threonine protein kinase, plant-type, putative [Ricinus communis]
comp53507_c0	767	5.10466	30.0929	-2.5595	2.1721e-05	0.001488	predicted protein [Populus trichocarpa]
comp34837_c0	951	19.7912	116.142	-2.553	8.1077e-17	1.8964e-14	PGR5 [Gossypium arboreum]
comp82288_c0	2412	11.7961	68.556	-2.539	1.788e-10	2.4419e-08	hypothetical protein VITISV_032388 [Vitis vinifera]
comp63426_c0	816	6.81151	39.289	-2.5281	1.463e-06	0.00012401	AP2/ERF domain-containing transcription factor [Populus trichocarpa]
comp78329_c0	4376	45.3114	254.227	-2.4882	6.9616e-34	4.0603e-31	PREDICTED: UDP-glycosyltransferase 85A3 isoform 1 [Vitis vinifera]
comp68602_c0	483	18.7184	104.641	-2.4829	7.572e-15	1.5461e-12	1-aminocyclopropane-1-carboxylate oxidase [Gossypium hirsutum]
comp80146_c0	1637	72.7507	403.601	-2.4719	2.3027e-52	2.5323e-49	predicted protein [Populus trichocarpa]
comp81458_c0	1616	10.9673	60.7185	-2.4689	3.5977e-09	4.1078e-07	PREDICTED: E3 ubiquitin-protein ligase RHA1B [Vitis vinifera]
comp68502_c0	1311	59.8001	327.78	-2.4545	1.6734e-42	1.3802e-39	putative 21 kDa trypsin inhibitor [Theobroma bicolor]
comp75240_c1	1173	16.7706	91.806	-2.4527	4.9205e-13	8.713e-11	predicted protein [Populus trichocarpa]
comp79237_c0	1828	10.4952	56.6093	-2.4313	1.6545e-08	1.7608e-06	Ethylene-responsive transcription factor, putative [Ricinus communis]
comp64617_c1	806	36.4999	195.96	-2.4246	1.0181e-25	4.0909e-23	1-aminocyclopropane-1-carboxylate oxidase [Gossypium hirsutum]
comp84601_c0	3123	165.35	882.706	-2.4164	2.838e-109	9.8835e-106	bacterial-induced lipoxygenase [Gossypium hirsutum]
comp58616_c0	2962	49.7302	264.404	-2.4106	6.913e-34	4.0603e-31	(E)-nerolidol/(E,E)-geranyl linalool synthase [Vitis vinifera]
comp85667_c0	1995	35.8209	189.972	-2.4069	9.0433e-25	3.4566e-22	PREDICTED: UDP-glycosyltransferase 75D1-like [Vitis vinifera]
comp91879_c0	3369	22.1538	116.973	-2.4006	8.2789e-16	1.8019e-13	predicted protein [Populus trichocarpa]
comp83530_c0	2057	16.5603	86.8053	-2.3901	4.6606e-12	7.5491e-10	predicted protein [Populus trichocarpa]
comp76083_c0	1288	13.2458	68.8366	-2.3776	8.3496e-10	1.0489e-07	predicted protein [Populus trichocarpa]
comp73516_c0	1823	30.6566	157.948	-2.3652	1.9111e-20	5.7321e-18	predicted protein [Populus trichocarpa]
comp74130_c0	1089	104.452	533.943	-2.3539	1.0024e-64	1.496e-61	S-RNase [Medicago truncatula]
comp81298_c1	3179	124.96	634.937	-2.3451	2.8746e-76	5.6311e-73	predicted protein [Populus trichocarpa]
comp88408_c0	3871	12.7322	63.7237	-2.3233	5.9014e-09	6.6296e-07	Leucine-rich repeat receptor protein kinase EXS precursor, putative [Ricinus communis]
comp77265_c0	1308	43.7661	215.931	-2.3027	1.7158e-26	7.1228e-24	PREDICTED: LOB domain-containing protein 41 [Vitis vinifera]
comp70611_c0	1166	29.9665	145.712	-2.2817	3.3783e-18	8.6085e-16	predicted protein [Populus trichocarpa]
comp83016_c0	1920	61.3102	298.079	-2.2815	1.5823e-35	9.9189e-33	cytochrome P450, putative [Ricinus communis]
comp78339_c0	1682	26.9563	129.588	-2.2652	3.2416e-16	7.2571e-14	PREDICTED: aldo-keto reductase family 4 member C9-like [Vitis vinifera]
comp96297_c0	1088	6.894	33.1368	-2.265	3.6598e-05	0.0023823	osmotin-like protein I [Gossypium hirsutum]
comp80021_c0	2146	38.3043	183.488	-2.2601	3.0064e-22	9.6645e-20	ATP binding protein, putative [Ricinus communis]
comp79354_c0	5546	94.6144	449.779	-2.2491	8.8743e-52	9.4286e-49	predicted protein [Populus trichocarpa]
comp71568_c0	1260	29.7879	140.794	-2.2408	2.9297e-17	7.1182e-15	predicted protein [Populus trichocarpa]
comp70566_c0	1376	32.8577	154.687	-2.2351	9.4463e-19	2.4776e-16	GTP binding protein, putative [Ricinus communis]
comp81215_c0	1785	11.7063	54.798	-2.2268	1.5253e-07	1.4553e-05	Serine/threonine-protein kinase SAPK3, putative [Ricinus communis]
comp82288_c1	1087	8.44322	39.5181	-2.2266	8.2869e-06	0.00062286	AP2/ERF domain-containing transcription factor [Populus trichocarpa]
comp65715_c0	1090	7.14769	33.3704	-2.223	4.2796e-05	0.0027153	conserved hypothetical protein [Ricinus communis]
comp73392_c0	1434	24.7228	115.362	-2.2223	2.8183e-14	5.5207e-12	unknown [Populus trichocarpa]
comp81089_c0	2782	6.81654	31.7439	-2.2194	6.7047e-05	0.0040334	conserved hypothetical protein [Ricinus communis]
comp79152_c1	1540	43.7266	202.752	-2.2131	8.5848e-24	3.0927e-21	unnamed protein product [Vitis vinifera]
comp84286_c0	2770	20.4736	92.9938	-2.1834	1.4839e-11	2.2798e-09	long-chain-fatty-acid CoA ligase, putative [Ricinus communis]
comp73322_c0	1098	8.09465	36.7354	-2.1821	2.2305e-05	0.0015148	predicted protein [Populus trichocarpa]
comp82019_c0	2071	40.9051	185.473	-2.1809	1.6526e-21	5.1285e-19	hypothetical protein VITISV_038846 [Vitis vinifera]
comp56572_c0	2821	21.0546	95.3607	-2.1793	8.7186e-12	1.3732e-09	KDEL motif-containing protein 1 precursor, putative [Ricinus communis]
comp79062_c0	1497	12.5099	56.3566	-2.1715	1.6489e-07	1.566e-05	hypothetical protein RCOM_1581940 [Ricinus communis]
comp75118_c0	1395	8.98544	40.439	-2.1701	9.3096e-06	0.00069473	predicted protein [Populus trichocarpa]
comp78725_c0	1590	16.1196	72.5212	-2.1696	2.9364e-09	3.3899e-07	PREDICTED: 7-alpha-hydroxysteroid dehydrogenase [Vitis vinifera]
comp82152_c0	2016	19.9818	89.8568	-2.1689	3.9694e-11	5.8546e-09	protein phosphatase 2c, putative [Ricinus communis]
comp74308_c0	1106	37.5549	168.636	-2.1668	1.5249e-19	4.3848e-17	GA2ox1 [Gossypium hirsutum]
comp81076_c0	2158	31.8495	142.989	-2.1666	8.349e-17	1.9456e-14	multidrug resistance pump, putative [Ricinus communis]
comp78079_c0	1752	10.7283	48.0303	-2.1625	1.4395e-06	0.00012243	--
comp79807_c0	2243	60.1878	268.261	-2.1561	6.0584e-30	2.9669e-27	predicted protein [Populus trichocarpa]
comp65617_c0	774	12.8837	56.436	-2.1311	2.3075e-07	2.1589e-05	PREDICTED: uncharacterized protein LOC100853831 [Vitis vinifera]
comp77617_c0	2128	17.3512	75.9346	-2.1297	2.0034e-09	2.4058e-07	predicted protein [Populus trichocarpa]
comp76879_c0	934	23.0763	100.464	-2.1222	5.9033e-12	9.4641e-10	putative calcium-binding protein [Gossypium hirsutum]
comp77188_c0	1629	77.0401	334.852	-2.1198	3.7128e-36	2.4244e-33	DNA binding protein, putative [Ricinus communis]
comp62963_c0	761	8.98544	38.9056	-2.1143	1.9394e-05	0.0013448	hypothetical protein VITISV_027379 [Vitis vinifera]
comp81812_c0	2344	40.5569	174.952	-2.1089	1.5228e-19	4.3848e-17	mitogen-activated protein kinase 7 [Gossypium hirsutum]
comp82920_c0	2303	20.7033	88.9695	-2.1034	1.2172e-10	1.7025e-08	predicted protein [Populus trichocarpa]
comp76901_c1	1101	9.71745	41.6979	-2.1013	1.0638e-05	0.00078359	PLATZ [Gossypium hirsutum]
comp75555_c0	1303	40.8195	174.677	-2.0974	2.2165e-19	6.2306e-17	esterase/lipase/thioesterase family protein [Arabidopsis lyrata subsp. lyrata]
comp78713_c0	1834	32.7655	139.776	-2.0929	8.9329e-16	1.9309e-13	Anthocyanin 5-aromatic acyltransferase, putative [Ricinus communis]
comp84843_c0	1688	9.57298	40.129	-2.0676	1.9349e-05	0.0013432	predicted protein [Populus trichocarpa]
comp83352_c0	2861	22.6573	94.4909	-2.0602	6.1683e-11	8.8279e-09	PREDICTED: uncharacterized protein LOC100793553 [Glycine max]
comp81611_c0	1467	18.8013	78.1984	-2.0563	2.8273e-09	3.282e-07	UDP-glucosyltransferase, putative [Ricinus communis]
comp75223_c0	1446	29.023	119.642	-2.0435	2.5352e-13	4.6332e-11	geranyl-diphosphate synthase [Hevea brasiliensis]
comp74901_c0	1622	9.10164	37.4837	-2.0421	4.248e-05	0.0027007	predicted protein [Populus trichocarpa]
comp86300_c0	3580	29.7449	122.487	-2.0419	1.3653e-13	2.5547e-11	predicted protein [Populus trichocarpa]
comp84630_c0	2197	117.197	472.733	-2.0121	6.0469e-47	5.6574e-44	MYC2 [Hevea brasiliensis]
comp60467_c0	1538	123.71	497.973	-2.0091	2.9417e-49	2.837e-46	predicted protein [Populus trichocarpa]
comp89496_c0	2335	76.9952	309.423	-2.0067	3.2935e-31	1.7204e-28	polygalacturonase-inhibiting protein [Gossypium barbadense]
comp98166_c0	1879	9.87624	39.5517	-2.0017	3.3759e-05	0.0022067	chalcone synthase [Gossypium hirsutum]
comp82751_c0	2576	70.7538	281.694	-1.9933	2.6313e-28	1.1952e-25	predicted protein [Populus trichocarpa]
comp76619_c0	1454	185.711	727.967	-1.9708	2.5836e-69	4.0488e-66	GA2ox2 [Gossypium hirsutum]
comp79641_c0	2212	10.0312	38.9465	-1.957	5.1389e-05	0.0032181	predicted protein [Populus trichocarpa]
comp79272_c0	2000	9.6578	37.2478	-1.9474	7.9468e-05	0.0047005	unnamed protein product [Thellungiella halophila]
comp87074_c0	2161	16.0344	61.4737	-1.9388	4.3417e-07	3.9329e-05	UDP-glucosyltransferase, putative [Ricinus communis]
comp79125_c0	1135	12.3639	47.3827	-1.9382	9.1829e-06	0.00068691	predicted protein [Populus trichocarpa]
comp77121_c1	2303	10.2248	38.8946	-1.9275	6.2636e-05	0.0038046	predicted protein [Populus trichocarpa]
comp30769_c0	943	10.6896	40.5872	-1.9248	4.4128e-05	0.0027913	TPA: aquaporin SIP1;3 [Gossypium hirsutum]
comp77283_c0	1803	27.7286	104.997	-1.9209	5.3674e-11	7.8064e-09	Glucan endo-1,3-beta-glucosidase precursor, putative [Ricinus communis]
comp65632_c0	1520	47.715	179.228	-1.9093	1.4154e-17	3.5069e-15	conserved hypothetical protein [Ricinus communis]
comp79113_c0	1738	12.7423	47.7344	-1.9054	1.0952e-05	0.00080387	hypothetical protein VITISV_012267 [Vitis vinifera]
comp86555_c0	3352	15.0274	56.2355	-1.9039	1.8397e-06	0.00015315	predicted protein [Populus trichocarpa]
comp65587_c1	1013	40.6669	151.273	-1.8952	6.282e-15	1.2911e-12	predicted protein [Populus trichocarpa]
comp82610_c0	2590	40.8222	151.112	-1.8882	7.6677e-15	1.5606e-12	predicted protein [Populus trichocarpa]
comp77561_c0	1584	57.0715	210.78	-1.8849	4.791e-20	1.4034e-17	predicted protein [Populus trichocarpa]
comp64576_c0	1251	92.7685	342.037	-1.8824	1.8384e-31	9.6842e-29	uncharacterized protein LOC100272576 [Zea mays]
comp34190_c0	1378	10.6117	39.0977	-1.8814	8.0362e-05	0.0047434	Ethylene-responsive transcription factor, putative [Ricinus communis]
comp85697_c0	2762	10.6896	39.3596	-1.8805	7.6501e-05	0.0045454	predicted protein [Populus trichocarpa]
comp65280_c0	1021	24.1863	88.8492	-1.8772	2.9434e-09	3.3916e-07	conserved hypothetical protein [Ricinus communis]
comp77946_c0	1334	14.0591	51.6217	-1.8765	6.1146e-06	0.0004703	PREDICTED: sigma factor sigB regulation protein rsbQ isoform 1 [Vitis vinifera]
comp69622_c0	892	26.0187	95.1774	-1.8711	8.9067e-10	1.1144e-07	AP2/ERF domain-containing transcription factor [Populus trichocarpa]
comp70794_c0	1264	218.465	796.995	-1.8672	3.5949e-70	5.9301e-67	ACC oxidase 3 [Gossypium hirsutum]
comp82440_c0	2169	71.3681	259.689	-1.8634	5.9818e-24	2.1675e-21	predicted protein [Arabidopsis lyrata subsp. lyrata]
comp80012_c0	1532	14.2915	51.8779	-1.86	6.6576e-06	0.00050956	PREDICTED: uncharacterized protein LOC100264328 [Vitis vinifera]
comp76601_c0	1193	44.0322	159.076	-1.8531	3.6503e-15	7.6019e-13	PREDICTED: probable glutathione S-transferase [Vitis vinifera]
comp76358_c0	1995	301.514	1083.31	-1.8451	4.135e-93	1.08e-89	TPA: aquaporin PIP1;6 [Gossypium hirsutum]
comp83166_c0	5635	130.759	468.654	-1.8416	3.4543e-41	2.7066e-38	amino acid transporter [Populus trichocarpa]
comp76913_c0	1430	33.2694	118.717	-1.8353	1.5066e-11	2.3091e-09	apoplastic anionic gaiacol peroxidase [Gossypium hirsutum]
comp88584_c0	1121	16.0026	57.0049	-1.8328	3.0011e-06	0.00024124	GTP-binding protein alpha subunit, gna, putative [Ricinus communis]
comp84922_c0	2684	45.8606	163.361	-1.8327	2.6379e-15	5.5676e-13	PREDICTED: phenylalanine ammonia-lyase-like, partial [Vitis vinifera]
comp77248_c0	2191	36.8353	130.23	-1.8219	2.0839e-12	3.5021e-10	PREDICTED: protein brittle-1, chloroplastic/amyloplastic [Vitis vinifera]
comp85418_c2	2868	30.8623	107.747	-1.8037	2.213e-10	2.9833e-08	hypothetical protein ARALYDRAFT_473899 [Arabidopsis lyrata subsp. lyrata]
comp80612_c0	2078	117.713	410.088	-1.8007	4.0272e-35	2.475e-32	conserved hypothetical protein [Ricinus communis]
comp86147_c0	2706	364.887	1270.63	-1.8	4.9679e-105	1.639e-101	ACX [Gossypium hirsutum]
comp85023_c0	593	14.3682	49.9333	-1.7971	1.6469e-05	0.0011679	metal ion binding protein, putative [Ricinus communis]
comp76429_c0	1575	35.5932	123.212	-1.7915	1.4633e-11	2.2537e-09	predicted protein [Populus trichocarpa]
comp85348_c0	1307	28.1957	97.4806	-1.7896	1.9657e-09	2.3651e-07	unknown [Populus trichocarpa x Populus deltoides]
comp70874_c1	4913	28.3894	97.741	-1.7836	2.0542e-09	2.4527e-07	hypothetical protein [Beta vulgaris subsp. vulgaris]
comp80499_c0	2429	399.821	1375.94	-1.783	5.2927e-112	1.9516e-108	3FAD [Gossypium hirsutum]
comp65658_c0	2427	14.8337	51.0046	-1.7817	1.5176e-05	0.0010885	fiber protein Fb17 [Gossypium barbadense]
comp74154_c0	1458	16.6153	57.0053	-1.7786	4.9375e-06	0.00038401	f-box family protein [Populus trichocarpa]
comp63002_c0	3748	22.2835	75.8178	-1.7666	1.6e-07	1.5243e-05	unnamed protein product [Vitis vinifera]
comp78148_c0	1157	17.0414	57.8304	-1.7628	4.8869e-06	0.00038054	predicted protein [Populus trichocarpa]
comp86257_c1	1840	96.4692	325.786	-1.7558	2.9508e-27	1.2669e-24	1-aminocyclopropane-1-carboxylate synthase [Gossypium hirsutum]
comp88333_c0	7066	74.7612	251.89	-1.7524	2.202e-21	6.7663e-19	PREDICTED: uncharacterized protein LOC100803627 [Glycine max]
comp65643_c0	1409	1082.02	3645.32	-1.7523	3.4098e-286	5.3435e-282	--
comp73377_c0	2046	265.786	892.566	-1.7477	3.4561e-71	6.018e-68	unknown [Populus trichocarpa]
comp80154_c0	592	220.035	738.181	-1.7462	4.0777e-59	5.1122e-56	mangrin [Bruguiera sexangula]
comp80484_c0	1834	22.3703	74.8652	-1.7427	2.5444e-07	2.3735e-05	JHL20J20.12 [Jatropha curcas]
comp81575_c0	2626	29.3123	97.9807	-1.741	3.8081e-09	4.3402e-07	hypothetical protein VITISV_008825 [Vitis vinifera]
comp75377_c1	1765	31.4095	104.11	-1.7288	1.5262e-09	1.8469e-07	UDP-glucose 4-epimerase [Medicago truncatula]
comp72867_c0	1102	227.58	753.473	-1.7272	2.4541e-59	3.1395e-56	--
comp86934_c1	3899	69.8998	231.014	-1.7246	2.6302e-19	7.3278e-17	predicted protein [Populus trichocarpa]
comp75461_c0	1467	229.592	758.113	-1.7233	1.7044e-59	2.2258e-56	NAC domain protein NAC4 [Gossypium hirsutum]
comp83301_c0	2291	81.5266	269.185	-1.7233	3.2858e-22	1.0455e-19	predicted protein [Populus trichocarpa]
comp78466_c0	1922	133.041	435.088	-1.7094	1.7669e-34	1.065e-31	predicted protein [Populus trichocarpa]
comp81318_c0	2219	34.8775	113.924	-1.7077	3.8287e-10	4.9793e-08	amino acid transporter, putative [Ricinus communis]
comp80154_c1	693	1697.96	5512.17	-1.6988	0	<0.005	Allene oxide cyclase 4, chloroplast precursor, putative [Ricinus communis]
comp76061_c0	1982	74.0912	239.886	-1.695	1.6641e-19	4.72e-17	predicted protein [Populus trichocarpa]
comp59689_c0	1158	40.5468	131.162	-1.6937	2.4634e-11	3.6942e-09	hypothetical protein ARALYDRAFT_332982 [Arabidopsis lyrata subsp. lyrata]
comp82650_c0	1910	16.4991	53.2325	-1.6899	2.1822e-05	0.0014917	sugar transporter, putative [Ricinus communis]
comp87508_c0	3256	49.7209	159.428	-1.681	2.5309e-13	4.6332e-11	predicted protein [Populus trichocarpa]
comp80243_c1	1399	53.1381	169.755	-1.6756	4.9958e-14	9.6654e-12	cytochrome P450 [Populus trichocarpa]
comp72766_c2	2348	115.143	366.893	-1.6719	2.0785e-28	9.5102e-26	PREDICTED: isoprene synthase, chloroplastic [Vitis vinifera]
comp74280_c0	1286	55.1013	174.622	-1.6641	2.9968e-14	5.834e-12	glutathione S-transferase omega [Jatropha curcas]
comp88418_c0	4655	227.456	720.494	-1.6634	9.989e-54	1.1596e-50	plastid ATP/ADP transport protein 2 [Manihot esculenta]
comp88957_c0	6129	63.2064	200.137	-1.6628	4.2912e-16	9.5051e-14	unnamed protein product [Vitis vinifera]
comp78374_c0	1922	27.0729	85.07	-1.6518	1.3424e-07	1.2886e-05	predicted protein [Populus trichocarpa]
comp80657_c0	2057	18.3481	57.6005	-1.6504	1.4503e-05	0.0010437	conserved hypothetical protein [Ricinus communis]
comp69409_c1	654	18.0867	56.5295	-1.6441	1.8465e-05	0.0012875	NADP-dependent malic enzyme [Oryza sativa Indica Group]
comp81632_c1	2315	75.1752	234.581	-1.6418	2.9072e-18	7.4688e-16	DNA binding protein, putative [Ricinus communis]
comp79767_c0	1584	531.771	1656.27	-1.6391	1.9643e-118	8.7952e-115	predicted protein [Populus trichocarpa]
comp83623_c0	2749	28.0795	87.2799	-1.6361	1.1486e-07	1.1094e-05	receptor kinase Lecrk [Gossypium hirsutum]
comp82452_c1	1541	133.455	414.791	-1.636	6.7402e-31	3.435e-28	predicted protein [Populus trichocarpa]
comp83567_c0	3418	23.4319	72.8083	-1.6356	1.2926e-06	0.00011039	calcineurin B-like protein-interacting protein kinase [Gossypium aridum]
comp78833_c0	2176	129.702	401.649	-1.6307	7.9061e-30	3.8418e-27	unnamed protein product [Thellungiella halophila]
comp87744_c0	4259	27.576	85.2151	-1.6277	1.8158e-07	1.7194e-05	unnamed protein product [Vitis vinifera]
comp79335_c0	1693	30.6136	94.2508	-1.6223	4.4313e-08	4.4586e-06	NAC domain protein NAC5 [Gossypium hirsutum]
comp82283_c0	3416	32.1791	98.6413	-1.6161	2.3804e-08	2.4623e-06	AP2 domain class transcription factor [Malus x domestica]
comp80353_c0	1837	26.5353	81.0922	-1.6116	4.4164e-07	3.989e-05	Transcription factor HBP-1b, putative [Ricinus communis]
comp73126_c0	1716	32.719	99.9727	-1.6114	2.0634e-08	2.1558e-06	predicted protein [Populus trichocarpa]
comp85890_c0	2564	75.5854	230.259	-1.6071	2.0464e-17	5.0504e-15	conserved hypothetical protein [Ricinus communis]
comp65704_c0	972	17.4066	52.6862	-1.5978	5.2783e-05	0.0032955	Dehydration-responsive element-binding protein 1B, putative [Ricinus communis]
comp76658_c0	1083	20.1011	60.5077	-1.5898	1.5914e-05	0.0011362	Major pollen allergen Ory s 1 precursor, putative [Ricinus communis]
comp82063_c1	2230	69.1031	207.748	-1.588	1.3528e-15	2.9042e-13	predicted protein [Populus trichocarpa]
comp76712_c0	2461	46.9373	141.059	-1.5875	4.6498e-11	6.8261e-09	unknown [Medicago truncatula]
comp86516_c0	2873	243.213	728.679	-1.5831	2.1438e-50	2.133e-47	PREDICTED: probable alpha,alpha-trehalose-phosphate synthase [UDP-forming] 11-like [Glycine max]
comp82747_c3	2688	249.24	743.83	-1.5774	3.9785e-51	4.0884e-48	uncharacterized protein LOC100799387 [Glycine max]
comp76718_c0	2440	124.672	371.702	-1.576	2.3167e-26	9.5542e-24	malic enzyme, putative [Ricinus communis]
comp77560_c0	1746	33.9665	101.258	-1.5759	2.9577e-08	3.0444e-06	hypothetical protein [Gossypium hirsutum]
comp71582_c0	1913	116.415	345.509	-1.5695	1.8184e-24	6.8256e-22	gylcosyltransferase UGT71A13 [Maclura pomifera]
comp68527_c0	1198	42.4101	125.627	-1.5667	7.9229e-10	9.9929e-08	hypoxia-responsive family protein [Citrus sinensis]
comp76168_c0	2527	26.6143	78.8345	-1.5666	1.1223e-06	9.6376e-05	PREDICTED: uncharacterized protein LOC100784194 [Glycine max]
comp88192_c0	3102	54.4239	160.393	-1.5593	4.5451e-12	7.4003e-10	3-ketoacyl-CoA reductase 3 [Gossypium hirsutum]
comp80554_c0	2834	314.57	923.562	-1.5538	1.3478e-61	1.8366e-58	pollen specific protein sf21, putative [Ricinus communis]
comp76821_c0	1937	49.1407	144.222	-1.5533	6.1163e-11	8.7735e-09	PREDICTED: gibberellin 3-beta-dioxygenase 4-like [Vitis vinifera]
comp73494_c0	1183	17.7772	52.1574	-1.5528	8.4085e-05	0.0049306	fiber protein Fb25 [Gossypium barbadense]
comp87178_c1	2424	69.3107	202.687	-1.5481	1.0462e-14	2.1223e-12	predicted protein [Populus trichocarpa]
comp74387_c0	1041	18.2025	53.2062	-1.5475	7.4705e-05	0.0044514	--
comp68782_c0	1309	43.0012	125.448	-1.5446	1.2549e-09	1.5304e-07	conserved hypothetical protein [Ricinus communis]
comp83103_c0	2207	87.6096	255.236	-1.5427	4.9706e-18	1.2513e-15	unknown [Glycine max]
comp81581_c0	1055	22.1925	64.5271	-1.5398	1.3951e-05	0.0010075	glutathione s-transferase, putative [Ricinus communis]
comp86507_c0	4079	216.569	628.56	-1.5372	8.6387e-42	7.0327e-39	PREDICTED: C2 domain-containing protein At1g53590-like [Glycine max]
comp88947_c0	5639	43.8815	127.306	-1.5366	1.1125e-09	1.3728e-07	PREDICTED: probable receptor-like protein kinase At5g24010 [Vitis vinifera]
comp83583_c0	3663	103.899	300.443	-1.5319	9.938e-21	3.0095e-18	PREDICTED: inositol-tetrakisphosphate 1-kinase 1-like [Vitis vinifera]
comp88895_c2	1385	25.4242	73.5032	-1.5316	3.8916e-06	0.00030646	predicted protein [Populus trichocarpa]
comp80699_c0	1591	80.3512	232.13	-1.5305	2.3873e-16	5.383e-14	calcium ion binding protein, putative [Ricinus communis]
comp74044_c0	866	19.3652	55.6689	-1.5234	6.3138e-05	0.0038277	predicted protein [Populus trichocarpa]
comp73875_c0	1343	32.8085	93.1645	-1.5057	2.9431e-07	2.7291e-05	PREDICTED: septum-promoting GTP-binding protein 1-like [Vitis vinifera]
comp78829_c0	2044	46.7503	132.44	-1.5023	1.0488e-09	1.3018e-07	hypothetical protein VITISV_019619 [Vitis vinifera]
comp76583_c0	1535	274.505	772.406	-1.4925	1.1503e-48	1.0925e-45	PIP protein [Gossypium hirsutum]
comp85847_c0	3122	51.1252	142.928	-1.4832	3.5364e-10	4.6088e-08	predicted protein [Populus trichocarpa]
comp75857_c1	1051	29.1926	81.5893	-1.4828	2.1527e-06	0.00017663	predicted protein [Populus trichocarpa]
comp86112_c0	5649	236.481	658.796	-1.4781	3.8947e-41	3.014e-38	ATP synthase CF1 beta subunit (chloroplast) [Gossypium incanum]
comp80575_c0	1955	46.117	127.577	-1.468	4.174e-09	4.74e-07	glutamate decarboxylase [Citrus sinensis]
comp87664_c0	4815	70.3626	194.29	-1.4653	4.4154e-13	7.9079e-11	PREDICTED: uncharacterized protein LOC100819940 [Glycine max]
comp81478_c0	1904	23.9609	65.8615	-1.4588	2.6587e-05	0.0017711	predicted protein [Populus trichocarpa]
comp87145_c0	3625	43.2568	118.781	-1.4573	1.7299e-08	1.8317e-06	PREDICTED: probable leucine-rich repeat receptor-like serine/threonine-protein kinase At3g14840-like [Vitis vinifera]
comp65708_c0	660	45.7134	125.42	-1.4561	7.104e-09	7.9379e-07	predicted protein [Populus trichocarpa]
comp63829_c0	1325	25.4435	69.7591	-1.4551	1.5998e-05	0.0011409	conserved hypothetical protein [Ricinus communis]
comp81724_c0	2314	36.1687	98.9601	-1.4521	2.895e-07	2.6885e-05	PREDICTED: uncharacterized protein LOC100264152 isoform 1 [Vitis vinifera]
comp82535_c0	2611	45.976	125.704	-1.4511	7.5302e-09	8.3992e-07	mannose-6-phosphate isomerase [Citrus maxima]
comp73626_c0	1002	497.479	1358.03	-1.4488	2.6876e-80	6.0168e-77	glutathione peroxidase [Nelumbo nucifera]
comp82338_c0	2609	28.3518	77.3512	-1.448	6.0402e-06	0.00046515	conserved hypothetical protein [Ricinus communis]
comp75493_c0	2325	801.074	2183.68	-1.4468	1.0404e-127	5.929e-124	cytochrome P450 allene oxide synthase [Populus trichocarpa]
comp83263_c0	2614	125.357	340.679	-1.4424	2.8866e-21	8.8266e-19	conserved hypothetical protein [Ricinus communis]
comp86012_c1	3607	169.429	459.393	-1.439	5.1747e-28	2.3005e-25	--
comp88443_c0	4359	78.5649	212.379	-1.4347	9.9643e-14	1.8928e-11	predicted protein [Populus trichocarpa]
comp82567_c0	4526	63.2343	170.809	-1.4336	2.571e-11	3.8372e-09	predicted protein [Populus trichocarpa]
comp72873_c0	1126	101.333	273.271	-1.4312	3.6272e-17	8.6782e-15	transcription factor, putative [Ricinus communis]
comp68295_c0	1641	117.994	316.054	-1.4215	2.0833e-19	5.8826e-17	cysteine proteinase inhibitor [Pelargonium x hortorum]
comp79042_c0	1876	142.85	380.398	-1.413	7.9783e-23	2.718e-20	tryptophan decarboxylase [Capsicum annuum]
comp83355_c0	2081	56.9704	151.42	-1.4103	5.8469e-10	7.4799e-08	hypothetical protein RCOM_1417730 [Ricinus communis]
comp86898_c0	2495	52.3212	139.059	-1.4102	2.9193e-09	3.3826e-07	PREDICTED: probable receptor-like protein kinase At5g39020-like [Vitis vinifera]
comp89009_c2	7998	119.629	315.652	-1.3998	6.1833e-19	1.6494e-16	hypothetical protein VITISV_017741 [Vitis vinifera]
comp80169_c0	2821	221.94	583.169	-1.3937	2.2076e-33	1.2467e-30	plastidial delta-12 oleate desaturase [Olea europaea]
comp82571_c1	2912	23.9419	62.8845	-1.3932	7.7678e-05	0.0046066	ABA 8&apos;-hydroxylase [Citrus sinensis]
comp82491_c0	2987	26.3754	69.1062	-1.3896	3.5723e-05	0.0023302	hypothetical protein VITISV_003846 [Vitis vinifera]
comp87948_c0	4775	127.648	332.955	-1.3832	1.5886e-19	4.547e-17	ethylene receptor [Fragaria x ananassa]
comp85161_c0	3721	39.5472	103.131	-1.3828	4.9306e-07	4.428e-05	unnamed protein product [Vitis vinifera]
comp80134_c0	2048	51.2054	133.509	-1.3826	1.0587e-08	1.1602e-06	sucrose carrier [Ricinus communis]
comp74420_c1	865	87.4241	227.682	-1.3809	8.4037e-14	1.6061e-11	transcription factor, putative [Ricinus communis]
comp75509_c0	1329	28.3119	73.3081	-1.3726	2.5145e-05	0.0016894	enoyl-CoA hydratase/isomerase family protein [Arabidopsis lyrata subsp. lyrata]
comp83805_c1	1409	45.71	118.307	-1.372	8.7577e-08	8.5378e-06	transcription factor, putative [Ricinus communis]
comp87584_c0	4037	193.175	499.288	-1.37	4.7611e-28	2.1318e-25	Receptor protein kinase CLAVATA1 precursor, putative [Ricinus communis]
comp88507_c0	4037	48.6775	125.806	-1.3699	3.5741e-08	3.637e-06	predicted protein [Populus trichocarpa]
comp78111_c0	2268	29.8998	77.098	-1.3666	1.6688e-05	0.0011794	ring finger protein, putative [Ricinus communis]
comp80982_c0	2902	93.9978	242.136	-1.3651	2.4761e-14	4.8964e-12	vacuolar citrate/H+ symporter [Citrus sinensis]
comp76306_c0	1358	25.7557	66.2036	-1.362	6.9434e-05	0.0041571	PREDICTED: U-box domain-containing protein 21-like [Vitis vinifera]
comp71802_c0	1654	110.145	282.27	-1.3577	2.55e-16	5.7292e-14	conserved hypothetical protein [Ricinus communis]
comp83270_c0	2601	72.3561	185.111	-1.3552	3.4884e-11	5.1574e-09	predicted protein [Populus trichocarpa]
comp85040_c0	2122	30.0149	76.4596	-1.349	2.2271e-05	0.0015148	uncharacterized protein LOC100527688 [Glycine max]
comp80342_c0	2450	78.7768	200.225	-1.3458	7.4375e-12	1.1744e-09	PREDICTED: uncharacterized protein LOC100254717 [Vitis vinifera]
comp59949_c2	832	39.9736	101.22	-1.3404	1.2165e-06	0.00010418	triacylglycerol lipase, putative [Ricinus communis]
comp79887_c0	1988	423.238	1070.88	-1.3393	4.3647e-56	5.2615e-53	senescence-related protein [Camellia sinensis]
comp68014_c0	1123	38.3826	96.9823	-1.3373	2.1273e-06	0.00017477	hypoia-responsive family protein 2 [Hevea brasiliensis]
comp76603_c1	2156	95.2569	240.338	-1.3352	9.08e-14	1.73e-11	PREDICTED: monoglyceride lipase [Vitis vinifera]
comp88598_c0	4799	179.605	452.023	-1.3316	1.9969e-24	7.4511e-22	PREDICTED: paladin [Vitis vinifera]
comp73309_c0	1506	114.978	288.41	-1.3268	4.6041e-16	1.0162e-13	predicted protein [Populus trichocarpa]
comp88712_c0	5075	113.551	284.608	-1.3256	7.5052e-16	1.645e-13	predicted protein [Populus trichocarpa]
comp77949_c0	1661	39.5758	99.1277	-1.3247	1.9877e-06	0.0001646	conserved hypothetical protein [Ricinus communis]
comp80639_c0	3970	53.0021	132.483	-1.3217	4.1063e-08	4.1517e-06	unnamed protein product [Vitis vinifera]
comp86346_c0	3827	38.1103	95.148	-1.32	3.4134e-06	0.00027153	predicted protein [Populus trichocarpa]
comp86518_c0	3311	79.4794	198.168	-1.3181	2.1667e-11	3.2649e-09	unnamed protein product [Vitis vinifera]
comp86528_c0	4009	256.866	640.446	-1.3181	2.2936e-33	1.2837e-30	endo-1,4-beta-glucanase [Gossypium hirsutum]
comp70712_c0	989	31.1776	77.5096	-1.3139	2.9787e-05	0.0019675	--
comp87890_c0	2301	40.8993	101.392	-1.3098	1.9115e-06	0.0001587	predicted protein [Populus trichocarpa]
comp84552_c0	2690	95.0819	235.346	-1.3075	4.3077e-13	7.7372e-11	predicted protein [Populus trichocarpa]
comp72997_c0	1481	37.4031	92.3745	-1.3043	5.9088e-06	0.00045559	annexin, putative [Ricinus communis]
comp81660_c0	3787	199.159	491.482	-1.3032	1.5976e-25	6.3384e-23	predicted protein [Populus trichocarpa]
comp82758_c1	1724	33.4987	82.3648	-1.2979	2.0523e-05	0.0014168	predicted protein [Populus trichocarpa]
comp76048_c0	1209	59.3403	145.823	-1.2971	1.4764e-08	1.5902e-06	predicted protein [Populus trichocarpa]
comp75973_c0	1800	109.741	269.145	-1.2943	1.5782e-14	3.1913e-12	Flavonol synthase/flavanone 3-hydroxylase, putative [Ricinus communis]
comp84063_c0	3280	249.126	610.937	-1.2941	5.6666e-31	2.9356e-28	amine oxidase, putative [Ricinus communis]
comp88245_c0	5930	194.93	477.887	-1.2937	1.4274e-24	5.3903e-22	PREDICTED: ABC transporter C family member 4-like [Vitis vinifera]
comp70992_c0	1319	42.0592	103.101	-1.2936	2.0193e-06	0.00016694	rnf5, putative [Ricinus communis]
comp83090_c0	2833	248.348	608.814	-1.2936	7.4968e-31	3.7595e-28	predicted protein [Populus trichocarpa]
comp72813_c0	1740	177.011	433.785	-1.2931	1.9476e-22	6.3585e-20	tonoplast intrinsic protein [Gossypium hirsutum]
comp77244_c0	1125	117.026	286.112	-1.2898	2.887e-15	6.0729e-13	PREDICTED: protein TIFY 10A-like [Vitis vinifera]
comp74115_c0	1140	35.8833	87.729	-1.2897	1.2321e-05	0.00089705	predicted protein [Populus trichocarpa]
comp85362_c0	2793	35.477	86.6316	-1.288	1.4289e-05	0.0010295	PREDICTED: cysteine-rich receptor-like protein kinase 2 [Vitis vinifera]
comp86686_c1	2130	41.9105	102.133	-1.2851	2.5716e-06	0.00020908	PREDICTED: heat shock factor protein HSF24-like [Vitis vinifera]
comp81717_c0	3527	39.8551	97.0545	-1.284	4.6319e-06	0.00036159	Proline iminopeptidase, putative [Ricinus communis]
comp82359_c0	2637	59.9438	145.749	-1.2818	2.0793e-08	2.1688e-06	Stachyose synthase precursor, putative [Ricinus communis]
comp82014_c0	2392	60.5069	147.034	-1.281	1.836e-08	1.9352e-06	predicted protein [Populus trichocarpa]
comp69209_c0	748	46.7042	113.431	-1.2802	7.8321e-07	6.8378e-05	alcohol dehydrogenase 7 [Vitis vinifera]
comp79737_c0	2126	62.6026	152.021	-1.28	1.0807e-08	1.1822e-06	PREDICTED: 5&apos;-adenylylsulfate reductase 3, chloroplastic-like isoform 1 [Vitis vinifera]
comp79248_c0	2180	86.0689	208.958	-1.2796	2.0571e-11	3.1222e-09	predicted protein [Populus trichocarpa]
comp81865_c0	2337	32.0238	77.0896	-1.2674	5.4182e-05	0.0033718	PREDICTED: 3-ketoacyl-CoA synthase 4-like [Vitis vinifera]
comp86707_c0	2925	78.338	188.275	-1.2651	2.9993e-10	3.9333e-08	f-box family protein [Populus trichocarpa]
comp84683_c1	2415	43.0705	103.082	-1.259	3.462e-06	0.0002747	Peroxisomal membrane protein, putative [Ricinus communis]
comp77524_c0	1651	680.186	1627.83	-1.2589	5.0062e-76	9.5095e-73	PIP2 protein [Gossypium hirsutum]
comp34133_c0	1773	105.19	251.245	-1.2561	4.7677e-13	8.4904e-11	PREDICTED: UDP-glycosyltransferase 73C2-like [Glycine max]
comp77764_c0	1711	71.8328	171.487	-1.2554	2.3504e-09	2.7746e-07	predicted protein [Populus trichocarpa]
comp75098_c0	1181	36.3388	86.661	-1.2539	2.2303e-05	0.0015148	predicted protein [Populus trichocarpa]
comp87435_c0	1444	133.404	317.229	-1.2497	5.9473e-16	1.3081e-13	predicted protein [Populus trichocarpa]
comp81976_c0	1720	83.1398	196.599	-1.2416	2.405e-10	3.2213e-08	galactinol synthase [Gossypium hirsutum]
comp83332_c0	1906	107.663	254.543	-1.2414	5.8118e-13	1.0205e-10	RecName: Full=Geranylgeranyl pyrophosphate synthase, chloroplastic; Short=GGPP synthase; Short=GGPS; AltName: Full=(2E,6E)-farnesyl diphosphate synthase; AltName: Full=Dimethylallyltranstransferase; AltName: Full=Farnesyl diphosphate synthase; AltName: Full=Farnesyltranstransferase; AltName: Full=Geranyltranstransferase; Flags: Precursor
comp79986_c0	1753	33.7272	79.2534	-1.2326	6.4676e-05	0.003902	conserved hypothetical protein [Ricinus communis]
comp84679_c0	2532	773.028	1812.86	-1.2297	3.7835e-81	8.7841e-78	cytochrome P450 [Populus trichocarpa]
comp80983_c0	2561	703.131	1648.52	-1.2293	6.4493e-74	1.189e-70	pectin methylesterase [Gossypium hirsutum]
comp63056_c0	1259	60.2431	141.125	-1.2281	1.0703e-07	1.0386e-05	PREDICTED: translationally-controlled tumor protein homolog isoform 1 [Vitis vinifera]
comp82720_c0	3322	47.4637	110.731	-1.2222	2.7669e-06	0.00022409	pyruvate decarboxylase [Citrus sinensis]
comp74480_c0	2025	48.1484	112.034	-1.2184	2.5754e-06	0.00020912	pathogenesis-induced protein [Phaseolus vulgaris]
comp77909_c1	1811	233.291	542.854	-1.2184	4.0834e-25	1.5801e-22	dormancy-associated protein-like 1 [Arabidopsis thaliana]
comp86649_c0	4386	106.089	246.698	-1.2175	3.0978e-12	5.0967e-10	hypothetical protein VITISV_017741 [Vitis vinifera]
comp88719_c0	5183	107.48	249.257	-1.2136	2.7576e-12	4.5609e-10	ATP-binding cassette transporter, putative [Ricinus communis]
comp88447_c0	4631	124.769	288.935	-1.2115	5.7293e-14	1.1017e-11	predicted protein [Populus trichocarpa]
comp84577_c0	1581	66.7994	154.065	-1.2056	4.6719e-08	4.6857e-06	predicted protein [Populus trichocarpa]
comp84423_c0	2514	77.4228	177.916	-1.2004	4.9613e-09	5.5935e-07	caffeic acid O-methyltransferase 3 [Gossypium hirsutum]
comp89537_c0	888	38.498	88.467	-1.2004	3.7247e-05	0.002417	PREDICTED: MLP-like protein 28-like [Vitis vinifera]
comp70831_c0	1025	184.872	422.475	-1.1923	3.2528e-19	9.0223e-17	PREDICTED: uncharacterized protein LOC100248433 [Vitis vinifera]
comp83608_c0	2044	196.309	448.461	-1.1919	2.7574e-20	8.192e-18	calmodulin binding protein, putative [Ricinus communis]
comp86053_c0	1272	80.7927	184.277	-1.1896	3.5297e-09	4.0376e-07	secretory laccase [Gossypium arboreum]
comp86505_c0	1903	65.06	148.198	-1.1877	1.2379e-07	1.192e-05	--
comp83962_c1	2583	36.6358	83.1983	-1.1833	7.8502e-05	0.0046511	ammonium transporter [Populus trichocarpa]
comp87155_c4	2767	74.7895	169.631	-1.1815	1.7899e-08	1.8921e-06	ATP binding protein, putative [Ricinus communis]
comp65686_c0	1315	374.843	847.303	-1.1766	4.4071e-36	2.848e-33	RecName: Full=Late embryogenesis abundant protein Lea14-A
comp72246_c0	1582	54.9011	123.99	-1.1753	1.6516e-06	0.0001386	PREDICTED: uncharacterized protein C167.05-like isoform 4 [Vitis vinifera]
comp87684_c1	2750	119.386	268.874	-1.1713	1.9867e-12	3.3477e-10	PREDICTED: thioredoxin reductase 2-like [Vitis vinifera]
comp79041_c0	2253	99.771	224.565	-1.1704	1.3154e-10	1.8324e-08	iaa-amino acid hydrolase 9 [Populus trichocarpa]
comp87186_c0	3155	714.824	1603.96	-1.166	1.0234e-65	1.5647e-62	RecName: Full=40S ribosomal protein S4
comp79360_c0	2708	375.734	842.183	-1.1644	3.0084e-35	1.8671e-32	predicted protein [Populus trichocarpa]
comp85979_c0	3888	38.3431	85.7733	-1.1616	8.0132e-05	0.0047343	PREDICTED: uncharacterized protein LOC100248990 [Vitis vinifera]
comp58830_c0	2434	49.1136	109.782	-1.1604	8.2668e-06	0.00062209	auxin:hydrogen symporter, putative [Ricinus communis]
comp88033_c0	5071	61.7978	138.089	-1.16	5.7848e-07	5.129e-05	glutamate-gated kainate-type ion channel receptor subunit GluR5 [Populus trichocarpa]
comp79893_c0	1483	135.253	301.992	-1.1589	1.5177e-13	2.8148e-11	predicted protein [Populus trichocarpa]
comp78711_c0	2455	221.828	494.566	-1.1567	3.8522e-21	1.1722e-18	choline/ethanolamine kinase, putative [Ricinus communis]
comp88929_c1	5930	49.0179	109.277	-1.1566	9.2163e-06	0.00068859	PREDICTED: leucyl-tRNA synthetase [Vitis vinifera]
comp76709_c0	1233	44.1309	98.3374	-1.1559	2.6133e-05	0.0017446	predicted protein [Populus trichocarpa]
comp81761_c0	2111	200.594	446.638	-1.1548	3.4154e-19	9.4315e-17	conserved hypothetical protein [Ricinus communis]
comp77901_c0	1214	70.7964	157.49	-1.1535	1.0886e-07	1.0547e-05	caffeoyl CoA O-methyltransferase 2 [Gossypium hirsutum]
comp86025_c0	2201	114.091	253.569	-1.1522	1.6654e-11	2.5401e-09	predicted protein [Populus trichocarpa]
comp72850_c0	1254	140.882	313.091	-1.1521	7.3836e-14	1.4154e-11	conserved hypothetical protein [Ricinus communis]
comp78188_c0	2013	74.0579	164.502	-1.1514	5.9846e-08	5.9547e-06	--
comp80705_c0	1904	57.6509	127.859	-1.1491	1.848e-06	0.00015364	PREDICTED: homeobox-leucine zipper protein HAT5-like [Vitis vinifera]
comp83714_c0	3804	47.1085	104.451	-1.1488	1.6366e-05	0.001164	f-box family protein [Populus trichocarpa]
comp83841_c0	2562	103.791	230.045	-1.1482	1.6258e-10	2.235e-08	IAA-amino acid hydrolase ILR1 precursor, putative [Ricinus communis]
comp86644_c0	2897	77.8868	172.388	-1.1462	3.2878e-08	3.3566e-06	CNGC2 [Gossypium hirsutum]
comp69684_c0	1165	43.0407	94.599	-1.1361	4.894e-05	0.0030709	21 kDa protein precursor, putative [Ricinus communis]
comp79856_c0	1930	447.857	983.434	-1.1348	4.1413e-39	2.9839e-36	bacterial-induced peroxidase [Gossypium darwinii]
comp83718_c0	2128	73.705	161.635	-1.1329	1.194e-07	1.1515e-05	PREDICTED: medium-chain-fatty-acid--CoA ligase [Vitis vinifera]
comp84585_c0	2625	138.012	302.24	-1.1309	4.8793e-13	8.6646e-11	casein kinase, putative [Ricinus communis]
comp79277_c0	2549	68.9885	151.02	-1.1303	3.2718e-07	3.0073e-05	DNA binding/zinc ion binding protein [Gossypium hirsutum]
comp65797_c0	1244	99.0738	215.871	-1.1236	1.2529e-09	1.5304e-07	predicted protein [Populus trichocarpa]
comp78853_c0	1564	102.213	222.579	-1.1227	7.1492e-10	9.0902e-08	sinapyl alcohol dehydrogenase-like protein [Populus tremula x Populus tremuloides]
comp77600_c0	1790	111.923	242.833	-1.1175	1.4578e-10	2.0218e-08	hypothetical protein VITISV_036417 [Vitis vinifera]
comp79606_c0	2311	366.835	794.413	-1.1148	5.8353e-31	2.9982e-28	Beta-amylase, putative [Ricinus communis]
comp84120_c0	1972	113.574	245.959	-1.1148	1.2195e-10	1.7025e-08	uncharacterized protein LOC100788725 [Glycine max]
comp87319_c0	2957	93.2162	200.741	-1.1067	7.6125e-09	8.4758e-07	grr1, plant, putative [Ricinus communis]
comp77352_c0	2175	982.236	2112.25	-1.1046	3.4196e-78	7.1452e-75	NAC domain protein NAC2 [Gossypium hirsutum]
comp85719_c0	2957	82.9209	178.148	-1.1033	5.7384e-08	5.7188e-06	PREDICTED: uncharacterized protein LOC100260826 [Vitis vinifera]
comp80204_c2	2250	43.9659	94.1889	-1.0992	8.4063e-05	0.0049306	mitochondrial alternative oxidase 2a [Vigna unguiculata]
comp71544_c0	737	50.6818	108.523	-1.0985	2.4569e-05	0.0016542	predicted protein [Populus trichocarpa]
comp81364_c0	1789	46.4671	99.4584	-1.0979	5.4205e-05	0.0033718	PREDICTED: uncharacterized protein LOC100246447 [Vitis vinifera]
comp77389_c0	2777	65.8436	140.777	-1.0963	1.6158e-06	0.00013595	unnamed protein product [Vitis vinifera]
comp86258_c0	2863	111.023	237.112	-1.0947	5.0773e-10	6.5219e-08	afc, putative [Ricinus communis]
comp84717_c0	3936	336.602	718.775	-1.0945	2.6589e-27	1.1495e-24	PREDICTED: cytochrome c biogenesis protein CCS1, chloroplastic [Vitis vinifera]
comp84967_c0	2849	90.7929	193.729	-1.0934	1.9878e-08	2.0837e-06	ubiquitin-protein ligase, putative [Ricinus communis]
comp77584_c1	1988	116.927	249.285	-1.0922	2.0048e-10	2.7142e-08	PREDICTED: protein SENSITIVE TO PROTON RHIZOTOXICITY 1 isoform 1 [Vitis vinifera]
comp82509_c0	2153	66.2289	141.146	-1.0917	1.7174e-06	0.00014369	4-coumarate:CoA ligase 1 [Corchorus capsularis]
comp70748_c0	1313	101.13	215.013	-1.0882	3.9108e-09	4.4491e-07	conserved hypothetical protein [Ricinus communis]
comp80628_c2	2053	203.361	432.115	-1.0874	7.3255e-17	1.7263e-14	hypothetical protein VITISV_023191 [Vitis vinifera]
comp85505_c1	1579	94.7879	201.413	-1.0874	1.2365e-08	1.3433e-06	eukaryotic translation initiation factor, putative [Ricinus communis]
comp73491_c0	1504	110.87	235.545	-1.0871	7.4095e-10	9.3832e-08	uncharacterized protein LOC547653 [Glycine max]
comp84485_c0	2106	318.088	672.721	-1.0806	4.2033e-25	1.6165e-22	cystathionine gamma-synthase isoform 1 [Solanum tuberosum]
comp80687_c0	2417	137.963	291.164	-1.0776	1.1173e-11	1.7524e-09	PREDICTED: lipase [Vitis vinifera]
comp72005_c0	2039	72.0288	152.004	-1.0775	9.3051e-07	8.0565e-05	conserved hypothetical protein [Ricinus communis]
comp62878_c0	5363	725.598	1525	-1.0716	5.689e-54	6.7286e-51	NADH dehydrogenase subunit 5 [Citrullus lanatus]
comp51769_c0	1832	59.3194	124.584	-1.0705	1.0094e-05	0.00074794	predicted protein [Populus trichocarpa]
comp87016_c1	1936	76.3631	159.984	-1.067	6.1007e-07	5.3938e-05	cytochrome P450 [Populus trichocarpa]
comp85429_c0	3630	115.157	240.39	-1.0618	1.1497e-09	1.4131e-07	PREDICTED: ethylene-responsive transcription factor RAP2-7-like [Vitis vinifera]
comp88457_c1	4582	95.2717	198.594	-1.0597	3.3389e-08	3.4033e-06	conserved hypothetical protein [Ricinus communis]
comp82831_c0	2162	77.2895	160.901	-1.0578	6.947e-07	6.1076e-05	WRKY transcription factor, putative [Ricinus communis]
comp88180_c0	2954	50.4777	105.044	-1.0573	6.1252e-05	0.0037314	zinc finger protein [Morella rubra]
comp75254_c0	2365	130.737	270.912	-1.0512	1.5282e-10	2.11e-08	organic anion transporter, putative [Ricinus communis]
comp88839_c1	4582	114.094	236.375	-1.0509	2.2471e-09	2.6577e-07	predicted protein [Populus trichocarpa]
comp87694_c0	1956	59.7536	123.683	-1.0495	1.5623e-05	0.0011192	secretory laccase [Gossypium arboreum]
comp85334_c2	6046	54.4297	112.638	-1.0492	3.7693e-05	0.0024409	hypothetical protein [Beta vulgaris subsp. vulgaris]
comp81973_c0	3363	137.841	285.078	-1.0484	5.6904e-11	8.2189e-09	non-expressor of PR1-like protein, partial [Gossypium barbadense]
comp86174_c0	6250	219.25	453.266	-1.0478	1.4867e-16	3.3766e-14	Phospho-2-dehydro-3-deoxyheptonate aldolase 1, chloroplast precursor, putative [Ricinus communis]
comp75022_c0	2000	229.771	474.392	-1.0459	3.3466e-17	8.0376e-15	predicted protein [Populus trichocarpa]
comp84175_c0	2730	76.0924	155.255	-1.0288	2.0214e-06	0.00016694	conserved hypothetical protein [Ricinus communis]
comp73347_c0	1460	83.6529	170.367	-1.0262	6.8623e-07	6.0416e-05	predicted protein [Populus trichocarpa]
comp77512_c0	2502	800.73	1627.88	-1.0236	5.5709e-53	6.2359e-50	fiber annexin [Gossypium hirsutum]
comp80284_c0	1867	201.843	409.265	-1.0198	1.979e-14	3.9508e-12	predicted protein [Populus trichocarpa]
comp80419_c0	2110	72.7434	147.405	-1.0189	4.4733e-06	0.00034964	unnamed protein product [Vitis vinifera]
comp83754_c0	2323	59.0018	119.365	-1.0165	3.7927e-05	0.0024535	Sodium/potassium/calcium exchanger 6 precursor, putative [Ricinus communis]
comp82128_c0	3439	228.756	460.966	-1.0109	7.974e-16	1.7416e-13	zinc finger protein, putative [Ricinus communis]
comp82201_c0	2474	437.042	880.709	-1.0109	8.4344e-29	3.9456e-26	AMP dependent CoA ligase, putative [Ricinus communis]
comp79609_c0	4556	56.3356	113.516	-1.0108	6.4353e-05	0.0038863	PREDICTED: LOW QUALITY PROTEIN: phospholipase A1-Igamma1, chloroplastic-like [Vitis vinifera]
comp81118_c0	2090	98.5893	198.518	-1.0098	1.2919e-07	1.2421e-05	predicted protein [Populus trichocarpa]
comp88927_c0	3570	174.499	351.118	-1.0087	2.288e-12	3.8145e-10	unknown [Populus trichocarpa x Populus deltoides]
comp88920_c1	1542	349.651	701.489	-1.0045	5.1495e-23	1.7834e-20	Anx1 [Gossypium hirsutum]
comp89192_c0	6963	249.082	498.67	-1.0015	9.9927e-17	2.3029e-14	PREDICTED: probable pectin methyltransferase QUA2 [Vitis vinifera]
comp89175_c0	6149	182.045	364.328	-1.0009	1.2955e-12	2.2249e-10	cold-induced protein [Ammopiptanthus nanus]
* If p.value equals to 0, it results from a side effect of limited accuracy of DEGSeq. The exact p.value is very small, but not 0, with a q.value less than the pre-determined threshold of 0.005.
