# Supplementary material for: Transcriptome Sequencing and De Novo Analysis of Cytoplasmic Male Sterility and Maintenance in JA-CMS Cotton
Source: PLoS One. 2014 Nov 5;9(11):e112320. doi: 10.1371/journal.pone.0112320 (PMC4221291; doi:10.1371/journal.pone.0112320)
Supplement: Table S3 — DE genes between JA-CMS and JB plants at the MS stage. (XLSX) [file pone.0112320.s016.xlsx]

## Sheet: B3vsK3.DEG
Table S3. DE genes between JA-CMS and JB plants at the MS stage.
Up-regulated DE genes in JA-CMS
Gene_id	Gene length (bp)	JA-CMS_readcount	JB_readcount	log2.Fold_change.	p.value	q.value	Protein annotation
comp70595_c0	654	15.9331	0.17095	6.5423	3.0365e-05	0.0021046	MYB transcription factor MYB123 [Glycine max]
comp86576_c0	2917	91.529	1.49581	5.9352	6.291e-24	2.3621e-21	conserved hypothetical protein [Ricinus communis]
comp88938_c1	3253	269.985	6.75295	5.3212	4.4692e-67	8.0447e-64	transcription factor LHY [Populus nigra]
comp67165_c0	1054	16.8898	0.470112	5.167	1.5747e-05	0.0011601	--
comp70224_c0	1872	28.5208	1.23939	4.5243	3.7143e-08	3.9742e-06	hypothetical protein OXYTRI_13058 [Oxytricha trifallax]
comp86790_c1	1558	94.1832	5.21397	4.175	9.2444e-23	3.2894e-20	RecName: Full=Chlorophyll a-b binding protein 151, chloroplastic; AltName: Full=LHCII type II CAB-151; Short=LHCP; Flags: Precursor
comp85333_c0	2565	44.9076	2.64972	4.083	1.5756e-11	2.5765e-09	PREDICTED: pentatricopeptide repeat-containing protein At5g21222 [Vitis vinifera]
comp87157_c0	3229	34.5431	2.34842	3.8786	5.7332e-09	6.9072e-07	pseudo response regulator [Populus trichocarpa]
comp70789_c0	1085	834.142	60.4043	3.7876	1.4935e-177	1.5234e-173	chloroplast chlorophyll A-B binding protein [Gossypium hirsutum]
comp78940_c0	1913	18.8124	1.49581	3.6527	2.5007e-05	0.0017714	RNA polymerase sigma factor rpoD, putative [Ricinus communis]
comp65579_c0	823	60.9273	5.00029	3.607	4.2944e-14	8.6742e-12	photosystem I subunit O [Arabidopsis thaliana]
comp92848_c0	1047	31.2497	2.82067	3.4697	9.6963e-08	9.8577e-06	sur2 hydroxylase/desaturase, putative [Ricinus communis]
comp59434_c0	1438	117.893	11.0639	3.4135	7.5773e-25	3.0509e-22	PREDICTED: chlorophyll a-b binding protein 3, chloroplastic-like [Glycine max]
comp73830_c0	861	75.5165	8.1432	3.2131	9.0001e-16	2.1186e-13	putative cold-inducible protein [Camellia sinensis]
comp80818_c2	1900	833.833	92.2164	3.1767	8.7458e-156	6.682e-152	auxin-responsive protein [Gossypium hirsutum]
comp70798_c0	3181	530.027	60.0303	3.1423	7.8584e-99	2.5313e-95	AP2/ERF domain-containing transcription factor [Populus trichocarpa]
comp70659_c0	1489	152.867	17.4352	3.1322	1.1005e-29	6.0138e-27	PREDICTED: chlorophyll a-b binding protein CP26, chloroplastic [Vitis vinifera]
comp87190_c0	4685	104.287	11.9665	3.1235	1.0123e-20	3.145e-18	PREDICTED: magnesium-chelatase subunit H-like [Glycine max]
comp77218_c0	1200	39.7169	4.70112	3.0787	1.0385e-08	1.2083e-06	--
comp73643_c0	1226	71.7971	8.59023	3.0632	1.5995e-14	3.3525e-12	PREDICTED: chlorophyll a-b binding protein P4, chloroplastic-like [Glycine max]
comp65005_c0	618	23.294	2.82067	3.0458	1.2826e-05	0.00096434	predicted protein [Populus trichocarpa]
comp72125_c0	1430	20.1313	2.69246	2.9024	7.2667e-05	0.0046039	PREDICTED: uncharacterized protein LOC100241562 [Vitis vinifera]
comp72973_c0	950	58.8136	7.99405	2.8792	1.4235e-11	2.3356e-09	predicted protein [Populus trichocarpa]
comp34095_c0	912	93.8381	13.5478	2.7921	4.1677e-17	1.0808e-14	--
comp73668_c0	1097	102.279	14.8299	2.7859	1.8086e-18	5.0087e-16	light-harvesting complex I protein Lhca1 [Populus trichocarpa]
comp70623_c0	970	154.93	22.8287	2.7627	6.0645e-27	2.7698e-24	predicted protein [Populus trichocarpa]
comp73707_c0	1709	26.9722	4.01647	2.7475	7.7436e-06	0.00060219	--
comp35176_c0	1000	35.6709	5.34219	2.7392	2.8162e-07	2.7489e-05	SAUR family protein [Populus trichocarpa]
comp73151_c0	1417	271.401	40.7288	2.7363	1.6634e-45	1.6967e-42	hypothetical protein POPTRDRAFT_813989 [Populus trichocarpa]
comp65601_c0	538	48.6094	7.35085	2.7253	2.238e-09	2.8896e-07	hypothetical protein VITISV_014472 [Vitis vinifera]
comp81225_c0	2250	91.1241	13.8222	2.7209	2.8284e-16	6.9242e-14	ATP binding protein, putative [Ricinus communis]
comp73849_c0	1949	48.4464	7.39358	2.712	2.6007e-09	3.316e-07	Reticuline oxidase precursor, putative [Ricinus communis]
comp71277_c0	924	82.9142	12.8952	2.6848	9.1153e-15	1.9371e-12	ferredoxin-1, chloroplastic [Solanum lycopersicum]
comp85281_c1	2389	142.777	23.2975	2.6155	1.0554e-23	3.9147e-21	PREDICTED: X-linked retinitis pigmentosa GTPase regulator [Vitis vinifera]
comp65386_c0	1043	144.575	23.6766	2.6103	6.19e-24	2.3385e-21	Plastocyanin A, chloroplast precursor, putative [Ricinus communis]
comp83178_c1	1744	29.7977	4.9178	2.5991	4.8789e-06	0.00039289	unknown [Lotus japonicus]
comp79906_c0	1631	48.6757	8.16286	2.5761	6.1081e-09	7.3013e-07	--
comp80163_c0	1960	1902.9	320.719	2.5688	1.0993e-288	2.2426e-284	predicted protein [Populus trichocarpa]
comp53760_c0	729	40.5238	6.86193	2.5621	1.2263e-07	1.2324e-05	PREDICTED: photosystem I reaction center subunit psaK, chloroplastic [Vitis vinifera]
comp76653_c0	1216	190.577	32.6074	2.5471	2.7678e-30	1.5541e-27	hypothetical protein VITISV_034276 [Vitis vinifera]
comp78525_c1	1267	112.948	20.3734	2.4709	4.6342e-18	1.2439e-15	AP2 domain class transcription factor [Malus x domestica]
comp81610_c0	2455	246.856	45.3445	2.4447	3.9224e-37	2.9275e-34	ribulose-1,5-bisphosphate carboxylase/oxygenase activase 2 [Gossypium hirsutum]
comp76916_c1	881	135.285	25.0027	2.4359	5.1205e-21	1.6154e-18	syringolide-induced protein 19-1-5 precursor [Glycine max]
comp74754_c1	730	75.0317	13.9965	2.4224	2.8652e-12	4.996e-10	putative dehydration-responsive element binding protein [Broussonetia papyrifera]
comp86282_c0	2506	96.9646	18.2929	2.4062	2.5672e-15	5.7764e-13	predicted protein [Populus trichocarpa]
comp79715_c0	2153	569.947	108.588	2.392	1.8066e-81	4.8073e-78	PREDICTED: E3 ubiquitin-protein ligase RING1-like [Vitis vinifera]
comp70736_c0	892	313.06	59.8483	2.3871	1.8222e-45	1.7988e-42	ubiquitin-protein ligase E3 [Jatropha curcas]
comp84547_c0	2744	2733.95	526.341	2.3769	0	<0.005	PREDICTED: zinc finger CCCH domain-containing protein 29-like [Vitis vinifera]
comp75543_c0	1468	130.49	25.1574	2.3749	8.2113e-20	2.4396e-17	DREB1-like transcription factor [Gossypium hirsutum]
comp65639_c0	706	37.3848	7.3517	2.3463	1.2764e-06	0.00011354	PREDICTED: photosystem II reaction center W protein, chloroplastic [Vitis vinifera]
comp76916_c0	682	70.8561	13.9991	2.3396	2.7905e-11	4.379e-09	conserved hypothetical protein [Ricinus communis]
comp74351_c0	2069	543.593	107.782	2.3344	9.3731e-76	2.1246e-72	predicted protein [Populus trichocarpa]
comp73456_c0	1473	78.4419	15.5564	2.3341	2.6456e-12	4.6262e-10	light-harvesting complex I protein Lhca2 [Populus trichocarpa]
comp82953_c0	2761	54.7448	10.8604	2.3336	5.1186e-09	6.2157e-07	hypothetical protein VITISV_006410 [Vitis vinifera]
comp77987_c0	1324	120.528	24.1839	2.3173	5.8243e-18	1.5431e-15	cation-transporting atpase plant, putative [Ricinus communis]
comp77238_c1	1673	898.509	181.005	2.3115	1.2513e-122	5.891e-119	conserved hypothetical protein [Ricinus communis]
comp69813_c0	1071	30.8263	6.23967	2.3046	1.3376e-05	0.0010032	TT12a [Gossypium arboreum]
comp79663_c0	1531	63.2948	12.908	2.2938	4.9028e-10	6.7278e-08	chloroplast inner envelope protein, putative [Ricinus communis]
comp79307_c0	754	29.8644	6.11146	2.2888	1.9663e-05	0.0014273	unknown [Glycine max]
comp77748_c0	2454	90.8179	19.0182	2.2556	1.5592e-13	3.0391e-11	PREDICTED: zinc finger protein ZAT10-like [Vitis vinifera]
comp78543_c0	1716	107.484	22.6509	2.2465	1.1268e-15	2.6024e-13	TT12a [Gossypium arboreum]
comp60268_c0	494	61.0527	13.1871	2.2109	2.1915e-09	2.8356e-07	--
comp79220_c0	1505	216.14	47.5074	2.1857	4.9648e-29	2.575e-26	DREB1-like transcription factor [Gossypium hirsutum]
comp84490_c0	2152	65.9119	14.488	2.1857	6.6193e-10	8.9628e-08	predicted protein [Populus trichocarpa]
comp89301_c0	900	384.065	85.0104	2.1756	5.4288e-50	6.041e-47	AP2/EREBP transcription factor ERF-1 [Gossypium hirsutum]
comp70637_c1	577	60.0941	13.308	2.1749	4.1258e-09	5.1219e-07	PREDICTED: probable WRKY transcription factor 70 [Vitis vinifera]
comp85236_c0	2283	143.658	31.8561	2.173	1.0343e-19	3.0287e-17	predicted protein [Populus trichocarpa]
comp84686_c0	1600	47.0226	10.4279	2.1729	2.0183e-07	1.9923e-05	PREDICTED: uncharacterized protein LOC100257088 [Vitis vinifera]
comp86393_c0	2986	108.883	24.6595	2.1426	4.3663e-15	9.5781e-13	PREDICTED: uncharacterized protein LOC100257088 [Vitis vinifera]
comp73229_c0	1194	84.9333	19.2746	2.1396	4.4492e-12	7.6704e-10	putative photosystem II protein [Gossypium hirsutum]
comp71908_c0	1717	210.187	48.0198	2.13	1.7778e-27	8.3059e-25	predicted protein [Populus trichocarpa]
comp74722_c0	1788	224.863	53.1039	2.0822	1.5391e-28	7.6583e-26	AP2/ERF domain-containing transcription factor [Populus trichocarpa]
comp86653_c0	3221	339.514	80.6939	2.0729	5.201e-42	4.6132e-39	PREDICTED: scarecrow-like protein 13-like [Glycine max]
comp81095_c1	1941	32.2107	7.73548	2.058	3.1202e-05	0.0021553	PREDICTED: uncharacterized protein LOC100806513 [Glycine max]
comp73586_c0	1371	70.4805	17.0095	2.0509	7.8754e-10	1.0587e-07	thioredoxin f-type, putative [Ricinus communis]
comp70637_c0	638	95.9552	23.5056	2.0294	1.0259e-12	1.8412e-10	predicted protein [Populus trichocarpa]
comp74762_c0	1148	271.518	67.6248	2.0054	1.1492e-32	7.4035e-30	hypothetical protein ARALYDRAFT_495189 [Arabidopsis lyrata subsp. lyrata]
comp87591_c2	3697	309.06	78.022	1.9859	1.5829e-36	1.1533e-33	hypothetical protein VITISV_034287 [Vitis vinifera]
comp87667_c1	3753	42.7703	10.8126	1.9839	2.6998e-06	0.00022698	ubiquitin ligase protein cop1, putative [Ricinus communis]
comp82761_c0	2379	238.205	60.4193	1.9791	2.0052e-28	9.8971e-26	4-coumarate:CoA ligase 1 [Gossypium hirsutum]
comp65739_c0	817	81.6284	20.7704	1.9745	1.0216e-10	1.5139e-08	RecName: Full=Photosystem II 5 kDa protein, chloroplastic; Short=PSII-T; AltName: Full=Light-regulated unknown 11 kDa protein; Flags: Precursor
comp86675_c0	3202	126.872	33.1724	1.9353	1.7409e-15	3.9609e-13	DNA replication licensing factor MCM4, putative [Ricinus communis]
comp89055_c0	8317	406.206	106.44	1.9322	6.2383e-46	6.4712e-43	Homomeric Acetyl-CoA Carboxylase (Hom-ACCase) [Ricinus communis]
comp84692_c0	3301	35.2459	9.27403	1.9262	2.8867e-05	0.0020214	DNA mismatch repair protein MSH2, putative [Ricinus communis]
comp78760_c0	1594	91.1985	24.1193	1.9188	1.9282e-11	3.0811e-09	RecName: Full=Magnesium-protoporphyrin IX monomethyl ester [oxidative] cyclase, chloroplastic; Short=Mg-protoporphyrin IX monomethyl ester oxidative cyclase; Flags: Precursor
comp75804_c0	1414	749.933	201.911	1.893	3.3277e-81	8.486e-78	gibberellin 3-hydroxylase 1 [Gossypium hirsutum]
comp88924_c0	6888	45.1979	12.1802	1.8917	2.8333e-06	0.00023624	predicted protein [Populus trichocarpa]
comp78863_c0	1677	43.1277	11.6272	1.8911	4.805e-06	0.00038745	PREDICTED: uncharacterized protein LOC100247840 [Vitis vinifera]
comp84435_c1	1943	59.2413	16.0266	1.8861	8.752e-08	8.9274e-06	DOF domain class transcription factor [Corylus heterophylla]
comp80013_c0	2038	65.5542	17.822	1.879	1.9615e-08	2.1867e-06	ABA 8&apos;-hydroxylase [Citrus sinensis]
comp77892_c0	1639	60.6562	16.5394	1.8747	6.9026e-08	7.1845e-06	AP2/ERF domain-containing transcription factor [Populus trichocarpa]
comp87358_c0	4526	94.0203	25.6651	1.8732	1.9242e-11	3.0811e-09	predicted protein [Populus trichocarpa]
comp81439_c0	2023	535.549	147.598	1.8593	3.083e-57	4.3881e-54	flavonoid 3&apos;,5&apos;-hydroxylase [Gossypium hirsutum]
comp79210_c0	3676	150.296	41.6502	1.8514	3.6651e-17	9.5452e-15	glyceraldehyde 3-phosphate dehydrogenase, putative [Ricinus communis]
comp76640_c0	1737	247.984	68.8073	1.8496	2.9821e-27	1.3826e-24	predicted protein [Populus trichocarpa]
comp81510_c0	2210	369.557	102.914	1.8444	1.195e-39	9.498e-37	multicopper oxidase, putative [Ricinus communis]
comp78752_c0	1712	381.565	106.894	1.8357	1.1987e-40	1.0049e-37	hypothetical protein ARALYDRAFT_479140 [Arabidopsis lyrata subsp. lyrata]
comp77097_c0	1600	211.424	60.8582	1.7966	1.1297e-22	3.9735e-20	unknown [Populus trichocarpa]
comp64692_c0	545	200.387	57.9546	1.7898	1.7832e-21	5.836e-19	--
comp87501_c0	2874	112.129	32.454	1.7887	1.1105e-12	1.9758e-10	DNA replication licensing factor MCM3-like protein [Medicago truncatula]
comp85051_c0	1598	35.4317	10.2561	1.7886	6.3379e-05	0.0040448	predicted protein [Populus trichocarpa]
comp69651_c1	981	68.6521	19.8845	1.7877	2.6071e-08	2.8544e-06	AP2/ERF domain-containing transcription factor [Populus trichocarpa]
comp85310_c0	3179	100.806	29.2324	1.7859	1.5787e-11	2.5765e-09	predicted protein [Populus trichocarpa]
comp84767_c0	3547	215.584	63.1985	1.7703	1.1105e-22	3.9287e-20	PREDICTED: DNA replication licensing factor mcm2 [Vitis vinifera]
comp81901_c0	2244	71.0787	20.8939	1.7663	1.9146e-08	2.1383e-06	predicted protein [Populus trichocarpa]
comp79187_c0	605	164.592	48.5092	1.7626	1.3455e-17	3.5494e-15	PREDICTED: E3 ubiquitin-protein ligase RING1-like [Vitis vinifera]
comp87840_c0	3831	151.578	44.7034	1.7616	2.5646e-16	6.3035e-14	Cellulose synthase A catalytic subunit 3 [UDP-forming], putative [Ricinus communis]
comp80928_c2	660	36.1355	10.7271	1.7522	6.7259e-05	0.004279	ultraviolet-B-repressible protein [Gossypium hirsutum]
comp79463_c0	1955	209.941	62.448	1.7493	8.2134e-22	2.7772e-19	Metalloendoproteinase 1 precursor, putative [Ricinus communis]
comp71014_c0	1767	38.1928	11.3682	1.7483	4.2807e-05	0.0028601	fructose-1,6-bisphosphatase, putative [Ricinus communis]
comp72808_c1	1493	179.876	54.1014	1.7333	1.0445e-18	2.9324e-16	predicted protein [Populus trichocarpa]
comp82534_c1	1107	78.1177	23.5022	1.7329	5.9527e-09	7.1295e-07	protein phosphatase 2c, putative [Ricinus communis]
comp80219_c0	2359	47.3839	14.3171	1.7267	6.166e-06	0.00049201	vacuolar invertase [Manihot esculenta]
comp87472_c0	3485	40.1031	12.1695	1.7204	3.3397e-05	0.002294	predicted protein [Populus trichocarpa]
comp72770_c0	2224	223.622	68.5881	1.705	2.0362e-22	7.0807e-20	PREDICTED: glutaredoxin-C9-like [Vitis vinifera]
comp69651_c0	440	43.6095	13.3807	1.7045	1.7073e-05	0.0012543	AP2/ERF domain-containing transcription factor [Populus trichocarpa]
comp83079_c0	3535	294.97	90.7907	1.7	6.0768e-29	3.1253e-26	PREDICTED: NADP-dependent glyceraldehyde-3-phosphate dehydrogenase-like [Glycine max]
comp85328_c0	2107	65.3933	20.1294	1.6998	1.4704e-07	1.4633e-05	conserved hypothetical protein [Ricinus communis]
comp83528_c0	1704	45.4909	14.0568	1.6943	1.2169e-05	0.00091833	predicted protein [Populus trichocarpa]
comp87362_c0	3756	2059.93	639.564	1.6874	1.1611e-189	1.4212e-185	PREDICTED: calcium-transporting ATPase 2, plasma membrane-type isoform 1 [Vitis vinifera]
comp79187_c1	1706	156.243	48.9968	1.673	8.9965e-16	2.1186e-13	hypothetical protein OsJ_16849 [Oryza sativa Japonica Group]
comp80478_c3	739	48.2128	15.1718	1.668	8.3092e-06	0.00064209	DREB1C [Gossypium hirsutum]
comp78697_c0	1636	171.655	54.5087	1.655	5.9454e-17	1.5289e-14	predicted protein [Populus trichocarpa]
comp73879_c0	1334	144.27	45.8171	1.6548	1.7269e-14	3.6072e-12	hypothetical protein POPTRDRAFT_709002 [Populus trichocarpa]
comp79546_c0	2460	70.8113	22.4915	1.6546	7.7612e-08	7.9698e-06	PREDICTED: uncharacterized protein LOC100262872 [Vitis vinifera]
comp86234_c0	2924	170.602	54.3937	1.6491	8.7238e-17	2.1792e-14	predicted protein [Populus trichocarpa]
comp74388_c0	1125	384.973	122.785	1.6486	7.6675e-36	5.5208e-33	ZFP [Gossypium hirsutum]
comp78968_c0	2415	1491.93	477.833	1.6426	4.2156e-133	2.3455e-129	GH3 family protein [Populus trichocarpa]
comp73473_c0	1404	257.203	82.4868	1.6407	2.3812e-24	9.2825e-22	AP2/EREBP transcription factor ERF-1 [Gossypium hirsutum]
comp87933_c0	3375	39.1066	12.5648	1.638	7.3149e-05	0.0046259	PREDICTED: LOW QUALITY PROTEIN: WD repeat and HMG-box DNA-binding protein 1-like [Vitis vinifera]
comp73159_c0	1216	59.2954	19.0925	1.6349	1.0763e-06	9.6729e-05	PREDICTED: dihydrofolate reductase [Vitis vinifera]
comp82402_c0	2034	66.6516	21.4961	1.6326	2.3932e-07	2.3398e-05	protein with unknown function [Ricinus communis]
comp64667_c0	855	215.302	69.5582	1.6301	1.7687e-20	5.4397e-18	ZPT2-12 [Petunia x hybrida]
comp83071_c0	2721	91.6454	29.6111	1.6299	1.4397e-09	1.8948e-07	conserved hypothetical protein [Ricinus communis]
comp72843_c0	937	318.444	103.126	1.6266	1.9564e-29	1.0322e-26	chalcone synthase [Gossypium hirsutum]
comp79734_c0	2130	226.062	73.6388	1.6182	3.1436e-21	1.0126e-18	alpha-expansin precursor [Gossypium hirsutum]
comp91363_c0	2049	50.8684	16.5821	1.6171	7.3161e-06	0.00057039	PREDICTED: cytochrome P450 78A4 [Vitis vinifera]
comp69225_c0	831	105.134	34.4024	1.6117	1.2583e-10	1.8512e-08	nucleic acid binding protein, putative [Ricinus communis]
comp83496_c0	3201	139.069	45.7124	1.6051	1.6112e-13	3.1304e-11	MFS [Gossypium hirsutum]
comp70643_c0	1103	107.108	35.2242	1.6044	9.6336e-11	1.438e-08	Photosystem I reaction center subunit XI, chloroplast precursor, putative [Ricinus communis]
comp77241_c0	937	85.4347	28.1213	1.6032	7.5755e-09	8.9679e-07	ZFP [Gossypium hirsutum]
comp85528_c0	2088	101.453	33.7635	1.5873	4.0044e-10	5.5447e-08	pheophorbide A oxygenase, putative [Ricinus communis]
comp91760_c0	1033	50.437	16.8386	1.5827	1.0783e-05	0.00081882	TPA: aquaporin TIP4;1 [Gossypium hirsutum]
comp78200_c0	2031	49.2757	16.4539	1.5824	1.3653e-05	0.0010215	cytochrome P450, putative [Ricinus communis]
comp76419_c0	1931	119.398	40.2608	1.5683	1.7034e-11	2.7727e-09	predicted protein [Populus trichocarpa]
comp61112_c0	672	112.464	37.9509	1.5673	6.6627e-11	1.0044e-08	HyPRP2 [Gossypium hirsutum]
comp70461_c0	1344	44.44	15.0009	1.5668	4.0834e-05	0.0027372	PREDICTED: uncharacterized protein LOC100790091 [Glycine max]
comp79649_c0	1177	57.758	19.549	1.5629	3.0212e-06	0.00025157	PREDICTED: chlorophyll a-b binding protein 13, chloroplastic-like [Vitis vinifera]
comp70522_c1	679	94.3946	31.9762	1.5617	2.4282e-09	3.1025e-07	transcription factor WRKY1 [Gossypium arboreum]
comp84628_c1	673	506.61	171.796	1.5602	2.093e-43	2.0015e-40	chalcone synthase [Gossypium hirsutum]
comp85104_c0	3587	53.9544	18.3784	1.5537	6.9607e-06	0.00054686	DNA mismatch repair protein MSH6-2, putative [Ricinus communis]
comp62445_c0	2825	127.361	43.464	1.551	5.2772e-12	8.9715e-10	Boron transporter, putative [Ricinus communis]
comp84774_c2	1404	72.1625	24.6604	1.5491	2.1296e-07	2.0954e-05	uncharacterized protein LOC100306034 [Glycine max]
comp81541_c0	2025	105.286	35.9888	1.5487	3.7237e-10	5.1794e-08	predicted protein [Populus trichocarpa]
comp75884_c0	1575	716.254	245.705	1.5435	8.7992e-60	1.3463e-56	dihydroflavonol reductase [Pyrus pyrifolia]
comp84628_c0	912	826.292	284.482	1.5383	2.2258e-68	4.128e-65	chalcone synthase [Gossypium hirsutum]
comp71955_c0	401	46.125	16.0078	1.5268	4.016e-05	0.002698	--
comp88553_c1	1236	351.276	122.431	1.5206	1.2764e-29	6.9134e-27	PREDICTED: cytochrome b5 [Vitis vinifera]
comp81888_c0	2449	45.3522	15.8556	1.5162	5.0654e-05	0.0033086	hypothetical protein POPTRDRAFT_230519 [Populus trichocarpa]
comp78265_c0	1974	108.285	38.1	1.507	4.4897e-10	6.1976e-08	PREDICTED: E3 ubiquitin-protein ligase RING1-like [Glycine max]
comp77050_c0	3347	338.844	119.577	1.5027	3.4082e-28	1.6687e-25	TPA: leucoanthocyanidin reductase 1 [Gossypium raimondii]
comp80278_c0	2292	2074.3	734.353	1.4981	6.8202e-163	5.963e-159	UDP-D-glucuronic acid 4-epimerase [Gossypium hirsutum]
comp65586_c0	845	83.4653	29.5726	1.4969	5.0469e-08	5.3256e-06	--
comp81026_c0	1214	46.2737	16.495	1.4882	5.3158e-05	0.0034537	unnamed protein product [Vitis vinifera]
comp70855_c0	1133	177.46	63.4199	1.4845	2.7689e-15	6.2074e-13	predicted protein [Populus trichocarpa]
comp70751_c0	1008	222.731	79.6682	1.4832	9.0363e-19	2.5486e-16	--
comp72843_c1	398	98.1296	35.1477	1.4813	4.457e-09	5.4884e-07	chalcone synthase [Gossypium hirsutum]
comp88555_c2	604	86.408	31.0274	1.4776	3.8984e-08	4.1566e-06	TPA: aquaporin TIP1;5 [Gossypium hirsutum]
comp75459_c1	1135	93.782	33.7643	1.4738	1.0979e-08	1.2726e-06	predicted protein [Populus trichocarpa]
comp86837_c0	3909	370.595	133.961	1.468	9.2704e-30	5.1579e-27	f-box family protein [Populus trichocarpa]
comp79746_c0	3114	674.577	244.121	1.4664	1.1008e-52	1.2712e-49	PREDICTED: probable WRKY transcription factor 33 [Glycine max]
comp77574_c0	2927	142.248	51.5115	1.4654	2.3711e-12	4.17e-10	light-harvesting complex II protein Lhcb6 [Populus trichocarpa]
comp60993_c0	3014	95.5762	34.7883	1.458	1.0259e-08	1.1983e-06	conserved hypothetical protein [Ricinus communis]
comp30909_c0	3092	103.925	37.8654	1.4566	2.4153e-09	3.0925e-07	PREDICTED: putative copper-transporting ATPase 3-like [Vitis vinifera]
comp79587_c0	1949	49.4253	18.2916	1.4341	4.6899e-05	0.0030964	unnamed protein product [Vitis vinifera]
comp77332_c0	1317	202.89	75.3402	1.4292	1.9019e-16	4.7125e-14	PREDICTED: proliferating cell nuclear antigen [Vitis vinifera]
comp77091_c0	1938	117.675	43.9978	1.4193	4.4961e-10	6.1976e-08	hypothetical protein RCOM_1340980 [Ricinus communis]
comp77796_c0	3159	240.828	90.094	1.4185	4.7704e-19	1.3707e-16	Receptor kinase [Medicago truncatula]
comp78394_c0	1577	103.714	38.9762	1.4119	5.4489e-09	6.5905e-07	conserved hypothetical protein [Ricinus communis]
comp85712_c0	2336	145.941	54.9395	1.4095	4.823e-12	8.2682e-10	conserved hypothetical protein [Ricinus communis]
comp86572_c0	3419	129.011	48.6353	1.4074	8.5363e-11	1.2805e-08	PREDICTED: ATPase 10, plasma membrane-type-like isoform 2 [Vitis vinifera]
comp71778_c0	1214	237.308	89.5226	1.4064	1.3782e-18	3.8339e-16	hairpin-inducing protein [Casuarina glauca]
comp70522_c0	1056	107.691	40.7562	1.4018	3.3471e-09	4.2063e-07	transcription factor WRKY1 [Gossypium arboreum]
comp82793_c0	3561	190.438	72.0896	1.4015	3.7568e-15	8.3608e-13	cellulose synthase-like protein [Populus tomentosa]
comp78480_c0	1868	159.634	60.8928	1.3904	8.1387e-13	1.4781e-10	PREDICTED: geranylgeranyl diphosphate reductase, chloroplastic-like [Glycine max]
comp60564_c0	686	62.1447	23.7992	1.3847	8.4452e-06	0.00065178	--
comp87687_c0	2926	80.3412	31.2552	1.362	5.5841e-07	5.2417e-05	PREDICTED: two-component response regulator-like APRR2 [Vitis vinifera]
comp79646_c0	1558	698.723	272.001	1.3611	2.8186e-49	3.0804e-46	hypothetical protein VITISV_008825 [Vitis vinifera]
comp87690_c0	4888	149.789	58.3367	1.3605	8.5744e-12	1.4338e-09	DNA polymerase alpha catalytic subunit, putative [Ricinus communis]
comp83907_c0	3494	747.102	291.116	1.3597	1.7153e-52	1.944e-49	unnamed protein product [Vitis vinifera]
comp80209_c0	2853	81.4867	31.8822	1.3538	5.1936e-07	4.8826e-05	PREDICTED: E3 ubiquitin-protein ligase RING1-like [Glycine max]
comp76684_c0	1242	234.457	91.7591	1.3534	1.7088e-17	4.4694e-15	PREDICTED: uncharacterized protein LOC100255095 [Vitis vinifera]
comp70651_c0	893	96.3188	37.8227	1.3486	5.277e-08	5.5397e-06	WRKY transcription factor [Bruguiera gymnorhiza]
comp86345_c0	1434	159.779	62.7446	1.3485	2.4054e-12	4.2182e-10	lipid binding protein, putative [Ricinus communis]
comp80176_c0	1795	503.887	198.658	1.3428	2.2978e-35	1.6164e-32	predicted protein [Populus trichocarpa]
comp68884_c0	1070	102.071	40.2587	1.3422	2.363e-08	2.6011e-06	predicted protein [Populus trichocarpa]
comp83373_c0	2750	173.23	68.3253	1.3422	3.5043e-13	6.6813e-11	PREDICTED: DNA replication licensing factor mcm5-A-like [Vitis vinifera]
comp82068_c0	2285	66.0662	26.0699	1.3415	7.1206e-06	0.00055657	predicted protein [Populus trichocarpa]
comp77047_c0	1426	263.31	104.468	1.3337	4.372e-19	1.2621e-16	Prenylated Rab acceptor protein, putative [Ricinus communis]
comp77071_c0	1492	398.319	158.627	1.3283	6.7541e-28	3.2548e-25	PREDICTED: zinc finger protein ZAT10-like [Vitis vinifera]
comp73925_c0	1264	97.1895	38.765	1.326	6.6222e-08	6.928e-06	syntaxin, plant, putative [Ricinus communis]
comp88130_c0	4096	55.4157	22.1158	1.3252	4.5709e-05	0.0030249	predicted protein [Populus trichocarpa]
comp81822_c1	1017	341.197	136.439	1.3223	5.493e-24	2.1011e-21	RecName: Full=Ribulose bisphosphate carboxylase small chain, chloroplastic; Short=RuBisCO small subunit; Flags: Precursor
comp84403_c0	4428	427.612	171.207	1.3206	1.3588e-29	7.2949e-27	predicted protein [Populus trichocarpa]
comp68247_c0	1153	65.2556	26.2836	1.3119	1.1231e-05	0.00085068	conserved hypothetical protein [Ricinus communis]
comp63987_c0	2406	83.3967	33.8925	1.299	8.2193e-07	7.5081e-05	bZIP-like protein [Oryza sativa Japonica Group]
comp65640_c0	1629	385.574	156.804	1.298	3.1095e-26	1.3308e-23	chalcone isomerase [Gossypium hirsutum]
comp78817_c0	2004	1524.48	629.353	1.2764	2.6438e-96	7.705e-93	Myo-inositol-1-phosphate synthase [Gossypium hirsutum]
comp70612_c0	789	103.116	42.7366	1.2707	6.8136e-08	7.104e-06	--
comp85938_c0	2909	78.1393	32.4266	1.2689	2.7019e-06	0.00022698	PREDICTED: putative serine/threonine-protein kinase-like protein CCR3-like [Glycine max]
comp75092_c0	1439	60.4591	25.1737	1.264	3.8536e-05	0.002609	PREDICTED: uncharacterized protein LOC100781758 [Glycine max]
comp77382_c0	1477	82.2827	34.2755	1.2634	1.5855e-06	0.00013842	conserved hypothetical protein [Ricinus communis]
comp53593_c0	485	138.571	57.7824	1.2619	4.8433e-10	6.661e-08	--
comp83917_c0	2860	81.0417	33.8789	1.2583	2.0359e-06	0.00017549	nucleobase ascorbate transporter [Populus trichocarpa]
comp81602_c0	1833	300.952	126.316	1.2525	7.2789e-20	2.1731e-17	Spotted leaf protein, putative [Ricinus communis]
comp74935_c1	1148	61.127	25.6831	1.251	3.9935e-05	0.0026888	unknown [Populus trichocarpa]
comp85038_c0	3746	59.1033	24.8732	1.2486	5.4883e-05	0.0035582	predicted protein [Populus trichocarpa]
comp82651_c1	1656	1084.82	456.707	1.2481	6.3981e-67	1.1188e-63	gibberellin 20-oxidase 1 [Gossypium hirsutum]
comp87530_c0	3421	70.9301	29.8735	1.2475	1.0047e-05	0.0007667	phosphatidylinositol n-acetylglucosaminyltransferase subunit p, putative [Ricinus communis]
comp88692_c0	4232	117.407	49.5755	1.2438	1.4317e-08	1.6226e-06	protein binding protein, putative [Ricinus communis]
comp78018_c0	2430	125.904	53.2936	1.2403	4.6545e-09	5.686e-07	phosphoglycerate kinase, putative [Ricinus communis]
comp77419_c1	1542	93.9194	40.1305	1.2267	5.163e-07	4.8614e-05	RING finger family protein [Medicago truncatula]
comp88036_c0	5408	491.905	210.603	1.2239	1.8474e-30	1.0567e-27	PREDICTED: putative disease resistance protein RGA4 [Vitis vinifera]
comp88231_c0	3875	60.8649	26.0955	1.2218	5.5895e-05	0.0036156	predicted protein [Populus trichocarpa]
comp78871_c0	1684	280.344	120.25	1.2212	5.3708e-18	1.4354e-15	predicted protein [Populus trichocarpa]
comp80222_c0	827	130.627	56.234	1.2159	4.0368e-09	5.0318e-07	Protein Z, putative [Ricinus communis]
comp86659_c0	2874	104.919	45.2103	1.2145	1.3817e-07	1.3794e-05	putative growth regulator [Gossypioides kirkii]
comp81207_c0	2072	162.377	70.4626	1.2044	7.3413e-11	1.1039e-08	beta-ketoacyl-CoA synthase [Gossypium hirsutum]
comp77823_c0	1118	186.925	82.0132	1.1885	4.4791e-12	7.7002e-10	chloroplast chlorophyll A-B binding protein [Gossypium hirsutum]
comp80383_c2	2362	707.018	311.428	1.1828	4.8912e-41	4.2162e-38	AP2 domain class transcription factor [Malus x domestica]
comp65003_c0	990	196.159	86.4105	1.1827	1.6079e-12	2.8441e-10	predicted protein [Populus trichocarpa]
comp81211_c1	2094	124.066	54.8732	1.1769	2.166e-08	2.4056e-06	predicted protein [Populus trichocarpa]
comp86880_c0	2290	470.931	208.54	1.1752	1.2004e-27	5.6514e-25	conserved hypothetical protein [Ricinus communis]
comp83951_c0	2392	161.514	71.628	1.1731	1.8642e-10	2.6782e-08	PREDICTED: uncharacterized protein LOC100256346 [Vitis vinifera]
comp85829_c2	3049	70.1324	31.1129	1.1726	2.6987e-05	0.0018941	PREDICTED: BEL1-like homeodomain protein 4-like [Vitis vinifera]
comp75685_c0	1233	318.328	142.119	1.1634	5.9907e-19	1.7053e-16	predicted protein [Populus trichocarpa]
comp83924_c0	3559	260.322	116.475	1.1603	1.0132e-15	2.3489e-13	predicted protein [Populus trichocarpa]
comp89045_c1	6868	285.489	128.884	1.1474	7.7223e-17	1.945e-14	PREDICTED: uncharacterized protein LOC100253767 [Vitis vinifera]
comp76051_c0	2108	348.94	158.239	1.1409	4.4299e-20	1.3422e-17	predicted protein [Populus trichocarpa]
comp81493_c0	2337	412.964	187.664	1.1379	2.1831e-23	7.953e-21	predicted protein [Populus trichocarpa]
comp76518_c1	1199	215.784	98.4864	1.1316	7.3352e-13	1.3441e-10	PREDICTED: putative nuclease HARBI1-like [Glycine max]
comp83397_c0	2325	107.718	49.4896	1.1221	4.7463e-07	4.4897e-05	PREDICTED: replication protein A 70 kDa DNA-binding subunit isoform 1 [Vitis vinifera]
comp78320_c0	1730	174.172	80.4007	1.1152	1.8253e-10	2.6285e-08	unknown [Populus trichocarpa]
comp80784_c0	2325	86.7039	40.0805	1.1132	7.0568e-06	0.00055371	predicted protein [Populus trichocarpa]
comp88252_c0	4165	69.5928	32.3518	1.1051	6.2639e-05	0.0040059	Serine/threonine-protein kinase PBS1, putative [Ricinus communis]
comp84935_c1	2369	137.842	64.5554	1.0944	2.233e-08	2.4713e-06	PREDICTED: beta-1,4-mannosyl-glycoprotein 4-beta-N-acetylglucosaminyltransferase [Vitis vinifera]
comp80855_c0	1867	856.534	402.756	1.0886	7.253e-44	7.046e-41	cinnamate-4-hydroxylase [Gossypium arboreum]
comp86003_c0	2844	656.874	309.212	1.087	5.7271e-34	3.8099e-31	PAL [Gossypium hirsutum]
comp88121_c0	2829	148.244	69.8459	1.0857	8.1219e-09	9.5776e-07	fructose 1,6 bisphosphate aldolase class 1 [Carica papaya]
comp86885_c0	3170	71.1478	33.5489	1.0846	6.5749e-05	0.0041873	cryptochrome 1.2 [Populus tremula]
comp75073_c0	1645	96.1513	45.8509	1.0684	4.4718e-06	0.0003625	fasciclin-like arabinogalactan protein 12 [Gossypium hirsutum]
comp72189_c0	1094	86.616	41.3254	1.0676	1.3465e-05	0.0010086	putative photosystem I reaction centre subunit IV [Populus x canadensis]
comp75971_c0	1316	404.946	194.17	1.0604	7.6336e-21	2.3959e-18	mitochondrial dicarboxylate carrier protein, putative [Ricinus communis]
comp80548_c1	1882	124.896	60.1047	1.0552	2.2064e-07	2.1606e-05	predicted protein [Populus trichocarpa]
comp86390_c0	2639	2918.44	1424.34	1.0349	8.6676e-135	5.3047e-131	PREDICTED: heat shock cognate protein 80-like [Glycine max]
comp81594_c0	2289	279.046	136.665	1.0299	2.8412e-14	5.8157e-12	serine/threonine-protein kinase cx32, putative [Ricinus communis]
comp84825_c0	2044	158.007	77.4403	1.0288	1.0753e-08	1.2488e-06	Aspartic proteinase nepenthesin-1 precursor, putative [Ricinus communis]
comp78989_c0	1418	95.5361	47.0582	1.0216	9.7357e-06	0.00074481	transferase, transferring glycosyl groups, putative [Ricinus communis]
comp88952_c0	3008	112.826	55.86	1.0142	1.7486e-06	0.00015223	hypothetical protein ARALYDRAFT_485507 [Arabidopsis lyrata subsp. lyrata]
comp79801_c0	1986	326.654	162.114	1.0108	4.9018e-16	1.1905e-13	glycosyltransferase, CAZy family GT8 [Populus trichocarpa]
comp86400_c1	3824	308.263	153.427	1.0066	3.9094e-15	8.6689e-13	multicopper oxidase, putative [Ricinus communis]
comp85659_c0	4342	180.378	89.8765	1.005	1.933e-09	2.5117e-07	leucine-rich repeat-containing protein, putative [Ricinus communis]
comp85474_c0	4101	83.4202	41.5763	1.0046	4.4778e-05	0.0029756	predicted protein [Populus trichocarpa]
Down-regulated DE genes in JA-CMS
Gene_id	Gene length (bp)	JA-CMS_readcount	JB_readcount	log2.Fold_change.	p.value	q.value	Protein annotation
comp52893_c0	690	0.0331823	296.131	-13.124	1.034e-29	5.7013e-27	predicted protein [Populus trichocarpa]
comp81029_c0	1542	0.0331823	149.509	-12.138	1.1301e-18	3.1582e-16	unknown [Lotus japonicus]
comp70214_c0	908	0.0331823	22.1927	-9.3855	2.3817e-05	0.0016969	uncharacterized protein LOC100306029 [Glycine max]
comp84757_c0	2190	0.0331823	20.7285	-9.287	3.9518e-05	0.0026689	peptidase, putative [Ricinus communis]
comp79891_c0	1313	0.0995468	30.4291	-8.2559	1.2403e-07	1.2444e-05	cinnamoyl-CoA reductase, putative [Ricinus communis]
comp71873_c0	1040	1.79184	520.661	-8.1828	8.1722e-107	3.3344e-103	predicted protein [Populus trichocarpa]
comp71259_c0	856	0.398187	53.6351	-7.0736	1.7064e-13	3.2945e-11	lipid binding protein, putative [Ricinus communis]
comp73128_c0	1271	3.05277	308.381	-6.6585	2.2859e-71	4.5129e-68	class III peroxidase [Gossypium hirsutum]
comp75456_c0	1108	0.962286	91.5104	-6.5713	1.8838e-22	6.5881e-20	--
comp70331_c0	826	0	38.2928	-6.259	2.3568e-10	3.3235e-08	predicted protein [Populus trichocarpa]
comp66857_c0	945	0.232276	17.4369	-6.2302	1.8946e-05	0.0013804	hypothetical protein RCOM_0633850 [Ricinus communis]
comp76253_c0	1006	0	33.1647	-6.0516	3.4799e-09	4.3465e-07	transferase, transferring glycosyl groups, putative [Ricinus communis]
comp71993_c0	743	0	31.6975	-5.9863	7.6092e-09	8.9903e-07	--
comp68865_c0	969	0.265458	15.2197	-5.8413	6.2264e-05	0.0039861	--
comp85743_c0	2946	2.0573	116.719	-5.8261	1.4286e-28	7.2259e-26	PREDICTED: transcription factor ABORTED MICROSPORES-like [Vitis vinifera]
comp71755_c0	927	3.21868	127.653	-5.3096	8.1059e-31	4.7702e-28	predicted protein [Populus trichocarpa]
comp67221_c0	557	0.796374	29.1897	-5.1959	3.6581e-08	3.9209e-06	PREDICTED: uncharacterized protein LOC100854429 [Vitis vinifera]
comp74228_c0	1007	0	17.4792	-5.1276	2.0966e-05	0.0015079	Nonspecific lipid-transfer protein precursor, putative [Ricinus communis]
comp64374_c0	818	2.28958	68.3795	-4.9004	6.347e-17	1.6253e-14	PREDICTED: uncharacterized protein LOC100777261 [Glycine max]
comp75153_c0	1152	1.59275	35.1353	-4.4633	4.1786e-09	5.1664e-07	Early nodulin, putative [Ricinus communis]
comp85777_c0	2719	1.1282	19.1464	-4.085	2.3116e-05	0.0016489	predicted protein [Populus trichocarpa]
comp65323_c0	695	2.65458	41.8708	-3.9794	5.4176e-10	7.4011e-08	--
comp80146_c0	1637	33.8555	517.432	-3.9339	9.4503e-105	3.4022e-101	predicted protein [Populus trichocarpa]
comp77265_c0	1308	18.1424	276.493	-3.9298	8.3698e-57	1.1383e-53	PREDICTED: LOB domain-containing protein 41 [Vitis vinifera]
comp76168_c0	2527	7.70227	114.146	-3.8895	2.7385e-24	1.0608e-21	PREDICTED: uncharacterized protein LOC100784194 [Glycine max]
comp63779_c0	1256	1.59275	23.4206	-3.8782	4.1977e-06	0.00034164	predicted protein [Populus trichocarpa]
comp65587_c1	1013	13.1734	189.253	-3.8446	7.2181e-39	5.6636e-36	predicted protein [Populus trichocarpa]
comp80146_c1	342	2.85367	37.2243	-3.7054	1.1612e-08	1.3409e-06	--
comp71207_c0	779	2.28958	28.8175	-3.6538	5.9478e-07	5.5322e-05	conserved hypothetical protein [Ricinus communis]
comp88584_c0	1121	7.13419	88.8076	-3.6379	2.1317e-18	5.8505e-16	GTP-binding protein alpha subunit, gna, putative [Ricinus communis]
comp68006_c0	844	18.4493	222.324	-3.591	3.6562e-43	3.4426e-40	conserved hypothetical protein [Ricinus communis]
comp65706_c0	782	5.34234	63.5113	-3.5715	2.0485e-13	3.9301e-11	blue copper-like protein [Gossypium hirsutum]
comp78947_c0	1835	2.22321	26.363	-3.5678	2.2386e-06	0.00019135	predicted protein [Populus trichocarpa]
comp72996_c0	1097	2.95322	30.3863	-3.3631	7.2976e-07	6.7263e-05	PREDICTED: protein LURP-one-related 15-like [Glycine max]
comp75943_c0	2261	6.57042	59.0205	-3.1672	1.8744e-11	3.0109e-09	PREDICTED: uncharacterized protein LOC100252216 [Vitis vinifera]
comp77990_c0	1391	17.0557	151.773	-3.1536	6.1208e-27	2.7748e-24	Alpha-expansin 11 precursor, putative [Ricinus communis]
comp85453_c0	3897	4.24468	36.8401	-3.1176	1.3987e-07	1.3942e-05	--
comp73539_c0	757	11.9615	102.28	-3.0961	2.2517e-18	6.1247e-16	chaperone protein DNAj, putative [Ricinus communis]
comp91313_c0	1128	9.58868	81.6081	-3.0893	6.0893e-15	1.3169e-12	alpha-expansin precursor [Gossypium hirsutum]
comp60467_c0	1538	69.2786	582.121	-3.0708	6.8423e-96	1.9035e-92	predicted protein [Populus trichocarpa]
comp38816_c0	834	7.1541	58.4824	-3.0312	6.042e-11	9.153e-09	--
comp64287_c0	1004	6.07302	48.6788	-3.0028	2.8341e-09	3.5837e-07	non-symbiotic hemoglobin protein [Gossypium hirsutum]
comp77552_c0	2015	33.5138	261.791	-2.9656	1.1599e-42	1.0596e-39	predicted protein [Populus trichocarpa]
comp68502_c0	1311	46.6168	348.913	-2.9039	4.2908e-55	5.5873e-52	putative 21 kDa trypsin inhibitor [Theobroma bicolor]
comp88697_c0	1676	30.7065	228.874	-2.8979	1.1487e-36	8.47e-34	predicted protein [Populus trichocarpa]
comp78972_c0	1573	36.536	270.223	-2.8868	8.2413e-43	7.6422e-40	predicted protein [Populus trichocarpa]
comp78341_c0	1302	7.93554	57.9272	-2.8678	2.4874e-10	3.4916e-08	predicted protein [Populus trichocarpa]
comp77390_c0	1980	3.78278	27.4135	-2.8574	1.3958e-05	0.0010392	predicted protein [Populus trichocarpa]
comp86112_c0	5649	144.577	1033.72	-2.8379	9.8262e-156	6.682e-152	ATP synthase CF1 beta subunit (chloroplast) [Gossypium incanum]
comp79354_c1	1526	65.5585	467.988	-2.8356	1.7296e-71	3.5286e-68	PREDICTED: 12-oxophytodienoate reductase 3-like [Glycine max]
comp81839_c0	1496	92.9359	657.566	-2.8228	3.2725e-99	1.1127e-95	predicted protein [Populus trichocarpa]
comp83522_c0	2021	17.5282	120.541	-2.7818	2.7262e-19	7.9075e-17	cytochrome P450 [Pyrus communis]
comp63426_c0	816	4.87779	33.4237	-2.7766	2.3205e-06	0.00019807	AP2/ERF domain-containing transcription factor [Populus trichocarpa]
comp81839_c1	631	20.1413	136.457	-2.7602	1.854e-21	6.0356e-19	--
comp69534_c0	982	20.6049	138.004	-2.7437	1.5004e-21	4.9637e-19	unnamed protein product [Vitis vinifera]
comp71394_c0	4963	10.8506	71.6131	-2.7224	7.9816e-12	1.3383e-09	--
comp70068_c0	1246	4.51279	28.4525	-2.6565	2.1248e-05	0.0015245	catalytic, putative [Ricinus communis]
comp86934_c0	777	12.1779	76.1005	-2.6436	4.1004e-12	7.0891e-10	linalool synthase [Actinidia arguta]
comp77381_c0	1417	42.7623	264.933	-2.6312	4.3472e-38	3.3678e-35	predicted protein [Populus trichocarpa]
comp88847_c0	857	4.92524	30.4077	-2.6262	1.2643e-05	0.00095178	WRKY1 [Hevea brasiliensis]
comp81435_c3	1061	4.35484	26.4301	-2.6015	5.1561e-05	0.0033642	germin-like protein [Chimonanthus praecox]
comp76712_c0	2461	28.6373	172.749	-2.5927	5.1524e-25	2.1023e-22	unknown [Medicago truncatula]
comp88947_c0	5639	27.6007	166.301	-2.591	4.0017e-24	1.5403e-21	PREDICTED: probable receptor-like protein kinase At5g24010 [Vitis vinifera]
comp68158_c0	1572	13.0745	77.2659	-2.5631	6.7838e-12	1.1406e-09	2-aminoethanethiol dioxygenase [Medicago truncatula]
comp76802_c0	1623	18.4112	107.959	-2.5518	5.9461e-16	1.4327e-13	PREDICTED: probable WRKY transcription factor 28 [Vitis vinifera]
comp87485_c0	3148	6.23827	36.4123	-2.5452	2.7147e-06	0.00022728	predicted protein [Populus trichocarpa]
comp58616_c0	2962	44.4586	253.24	-2.51	1.3081e-34	9.0978e-32	(E)-nerolidol/(E,E)-geranyl linalool synthase [Vitis vinifera]
comp82429_c0	1828	17.1884	97.7133	-2.5071	2.6066e-14	5.3714e-12	cytochrome P450 [Populus trichocarpa]
comp75755_c0	1881	17.6861	98.8129	-2.4821	2.6745e-14	5.4927e-12	predicted protein [Populus trichocarpa]
comp82747_c3	2688	183.487	1018.67	-2.4729	1.9591e-131	9.9919e-128	uncharacterized protein LOC100799387 [Glycine max]
comp74308_c0	1106	41.2907	227.881	-2.4644	1.1498e-30	6.7019e-28	GA2ox1 [Gossypium hirsutum]
comp40493_c0	1093	16.558	91.0736	-2.4595	3.6315e-13	6.881e-11	glutathione S-transferase [Vitis vinifera]
comp85346_c0	5188	11.2156	61.5364	-2.4559	2.3803e-09	3.054e-07	non-ltr retroelement reverse transcriptase [Rosa rugosa]
comp73322_c0	1098	8.19536	44.7461	-2.4489	3.746e-07	3.5991e-05	predicted protein [Populus trichocarpa]
comp74543_c0	1451	48.684	262.582	-2.4312	1.5635e-34	1.0515e-31	conserved hypothetical protein [Ricinus communis]
comp70611_c0	1166	31.7604	171.052	-2.4291	4.7721e-23	1.7282e-20	predicted protein [Populus trichocarpa]
comp84221_c1	3126	18.1925	97.5705	-2.4231	8.9729e-14	1.7772e-11	ATP binding protein, putative [Ricinus communis]
comp74006_c0	1377	47.0714	251.573	-2.4181	6.0321e-33	3.9274e-30	expansin 3 [Dimocarpus longan]
comp81089_c0	2782	10.5991	56.2959	-2.4091	1.6743e-08	1.8802e-06	conserved hypothetical protein [Ricinus communis]
comp70566_c0	1376	36.1687	187.988	-2.3778	1.48e-24	5.8437e-22	GTP binding protein, putative [Ricinus communis]
comp76028_c0	1348	49.8922	256.56	-2.3624	1.1713e-32	7.4671e-30	POD9 precursor [Gossypium hirsutum]
comp50406_c0	413	11.1094	57.0387	-2.3602	2.0493e-08	2.2804e-06	ACC oxidase ACO4 [Gossypium hirsutum]
comp79641_c0	2212	8.89285	45.3051	-2.349	6.2635e-07	5.8081e-05	predicted protein [Populus trichocarpa]
comp92611_c0	956	8.09647	40.3433	-2.317	3.1377e-06	0.0002602	glutathione S-transferase [Gossypium hirsutum]
comp68602_c0	483	34.6413	170.877	-2.3024	1.2276e-21	4.0832e-19	1-aminocyclopropane-1-carboxylate oxidase [Gossypium hirsutum]
comp78391_c0	1832	6.27145	30.9313	-2.3022	4.7993e-05	0.0031516	cytochrome P450 [Populus trichocarpa]
comp76901_c1	1101	12.1115	59.1316	-2.2875	2.1697e-08	2.4056e-06	PLATZ [Gossypium hirsutum]
comp80951_c0	1112	20.4403	97.9688	-2.2609	8.5861e-13	1.5501e-10	6-phosphogluconolactonase, putative [Ricinus communis]
comp34837_c0	951	23.0288	108.706	-2.2389	7.1165e-14	1.4151e-11	PGR5 [Gossypium arboreum]
comp71568_c0	1260	36.9727	171.745	-2.2157	9.1322e-21	2.8516e-18	predicted protein [Populus trichocarpa]
comp64124_c0	626	8.39511	38.8873	-2.2117	8.9305e-06	0.00068664	--
comp65658_c0	2427	17.3849	80.1255	-2.2044	1.9924e-10	2.8357e-08	fiber protein Fb17 [Gossypium barbadense]
comp65495_c0	906	54.3665	249.328	-2.1973	4.1269e-29	2.1588e-26	predicted protein [Populus trichocarpa]
comp82019_c0	2071	54.3857	246.587	-2.1808	1.5309e-28	7.6583e-26	hypothetical protein VITISV_038846 [Vitis vinifera]
comp84000_c0	2440	48.6615	220.183	-2.1779	1.2822e-25	5.3748e-23	carbonic anhydrase [Lotus japonicus]
comp84833_c0	2650	8.2302	36.9252	-2.1656	1.9683e-05	0.0014273	predicted protein [Populus trichocarpa]
comp65617_c0	774	16.5244	74.0555	-2.164	1.5223e-09	1.9993e-07	PREDICTED: uncharacterized protein LOC100853831 [Vitis vinifera]
comp86555_c0	3352	20.9211	93.3703	-2.158	1.2716e-11	2.0921e-09	predicted protein [Populus trichocarpa]
comp83567_c0	3418	23.5913	105.231	-2.1572	6.6029e-13	1.2209e-10	calcineurin B-like protein-interacting protein kinase [Gossypium aridum]
comp83016_c0	1920	61.9845	276.176	-2.1556	2.6288e-31	1.5773e-28	cytochrome P450, putative [Ricinus communis]
comp81458_c0	1616	16.1578	71.7148	-2.15	3.2157e-09	4.0495e-07	PREDICTED: E3 ubiquitin-protein ligase RHA1B [Vitis vinifera]
comp70442_c0	882	7.7975	33.8724	-2.119	5.5946e-05	0.0036156	PREDICTED: uncharacterized protein LOC100305862 [Glycine max]
comp68015_c1	1073	14.8335	63.5891	-2.0999	4.0842e-08	4.3396e-06	alcohol dehydrogenase 2a [Gossypium hirsutum]
comp91879_c0	3369	29.4167	125.489	-2.0929	1.4613e-14	3.0839e-12	predicted protein [Populus trichocarpa]
comp75555_c0	1303	45.5576	193.495	-2.0865	1.5622e-21	5.1403e-19	esterase/lipase/thioesterase family protein [Arabidopsis lyrata subsp. lyrata]
comp78329_c0	4376	56.2466	238.366	-2.0833	4.224e-26	1.7953e-23	PREDICTED: UDP-glycosyltransferase 85A3 isoform 1 [Vitis vinifera]
comp84601_c0	3123	164.975	695.132	-2.075	1.9868e-72	4.1929e-69	bacterial-induced lipoxygenase [Gossypium hirsutum]
comp75223_c0	1446	29.4174	123.085	-2.0649	4.4344e-14	8.9274e-12	geranyl-diphosphate synthase [Hevea brasiliensis]
comp84843_c0	1688	11.2332	46.7587	-2.0575	3.4775e-06	0.00028683	predicted protein [Populus trichocarpa]
comp62136_c0	1144	10.6804	44.1072	-2.0461	7.1303e-06	0.00055662	predicted protein [Populus trichocarpa]
comp70218_c0	1343	17.2571	70.5156	-2.0308	1.6261e-08	1.8294e-06	unknown [Lotus japonicus]
comp67393_c0	1186	8.7933	35.8144	-2.0261	5.8573e-05	0.0037655	predicted protein [Populus trichocarpa]
comp82378_c0	2071	10.3568	42.0537	-2.0216	1.3744e-05	0.001027	PREDICTED: aldehyde dehydrogenase family 2 member B4, mitochondrial [Vitis vinifera]
comp78339_c0	1682	33.6352	136.501	-2.0209	4.8231e-15	1.0542e-12	PREDICTED: aldo-keto reductase family 4 member C9-like [Vitis vinifera]
comp81110_c0	881	8.99239	36.4611	-2.0196	5.2182e-05	0.0034011	predicted protein [Populus trichocarpa]
comp73392_c0	1434	24.8874	100.71	-2.0167	1.8526e-11	2.9837e-09	unknown [Populus trichocarpa]
comp56267_c0	795	9.7224	39.298	-2.0151	2.7458e-05	0.001925	proteinase inhibitor [Gossypium arboreum]
comp53507_c0	767	10.0244	40.422	-2.0116	2.1559e-05	0.0015432	predicted protein [Populus trichocarpa]
comp79215_c0	2555	17.2541	69.1898	-2.0036	2.9812e-08	3.235e-06	protein phosphatase 2c, putative [Ricinus communis]
comp81298_c1	3179	136.374	545.896	-2.0011	1.4401e-54	1.8362e-51	predicted protein [Populus trichocarpa]
comp73436_c0	1234	22.7372	90.3158	-1.9899	2.9324e-10	4.1069e-08	predicted protein [Populus trichocarpa]
comp89178_c1	5049	44.0531	173.782	-1.98	2.9916e-18	8.1015e-16	copia LTR rider [Solanum lycopersicum]
comp82720_c0	3322	31.2461	122.149	-1.9669	3.5971e-13	6.837e-11	pyruvate decarboxylase [Citrus sinensis]
comp81383_c0	1901	13.041	50.8991	-1.9646	2.7463e-06	0.00022961	PREDICTED: uncharacterized protein LOC100806312 [Glycine max]
comp68527_c0	1198	37.7392	146.408	-1.9559	2.2311e-15	5.0386e-13	hypoxia-responsive family protein [Citrus sinensis]
comp64617_c1	806	82.9218	320.101	-1.9487	1.3903e-31	8.5946e-29	1-aminocyclopropane-1-carboxylate oxidase [Gossypium hirsutum]
comp79597_c0	2660	9.88732	38.118	-1.9468	5.5336e-05	0.0035838	PREDICTED: phosphomethylpyrimidine synthase-like [Glycine max]
comp77617_c0	2128	20.1088	77.41	-1.9447	9.3965e-09	1.1017e-06	predicted protein [Populus trichocarpa]
comp56572_c0	2821	27.6305	105.913	-1.9385	2.0753e-11	3.2967e-09	KDEL motif-containing protein 1 precursor, putative [Ricinus communis]
comp79152_c1	1540	46.4263	177.69	-1.9364	4.2352e-18	1.1418e-15	unnamed protein product [Vitis vinifera]
comp81812_c0	2344	48.7368	186.541	-1.9364	6.3446e-19	1.7977e-16	mitogen-activated protein kinase 7 [Gossypium hirsutum]
comp84630_c0	2197	125.888	481.323	-1.9349	3.5399e-46	3.7353e-43	MYC2 [Hevea brasiliensis]
comp75240_c1	1173	27.6272	105.593	-1.9343	2.3854e-11	3.7626e-09	predicted protein [Populus trichocarpa]
comp84286_c0	2770	16.2925	61.7629	-1.9225	3.6409e-07	3.5036e-05	long-chain-fatty-acid CoA ligase, putative [Ricinus communis]
comp83530_c0	2057	18.315	69.295	-1.9197	7.3455e-08	7.5811e-06	predicted protein [Populus trichocarpa]
comp79354_c0	5546	98.339	365.852	-1.8954	1.5473e-34	1.0515e-31	predicted protein [Populus trichocarpa]
comp70800_c0	434	11.9141	44.2786	-1.8939	2.0328e-05	0.0014654	--
comp64336_c0	539	26.8776	99.3642	-1.8863	1.9514e-10	2.7839e-08	--
comp82288_c0	2412	12.9003	47.5343	-1.8816	1.1106e-05	0.00084228	hypothetical protein VITISV_032388 [Vitis vinifera]
comp79125_c0	1135	12.5008	46.0317	-1.8806	1.5404e-05	0.0011372	predicted protein [Populus trichocarpa]
comp79580_c1	2270	22.2709	81.2375	-1.867	1.1114e-08	1.2858e-06	mitochondrial carrier protein [Citrus unshiu]
comp77561_c0	1584	48.099	174.203	-1.8567	7.9181e-17	1.9861e-14	predicted protein [Populus trichocarpa]
comp79062_c0	1497	11.5142	41.5173	-1.8503	4.9597e-05	0.003243	hypothetical protein RCOM_1581940 [Ricinus communis]
comp78713_c0	1834	35.3763	127.181	-1.846	1.342e-12	2.3806e-10	Anthocyanin 5-aromatic acyltransferase, putative [Ricinus communis]
comp78466_c0	1922	150.143	536.24	-1.8365	1.1197e-47	1.2023e-44	predicted protein [Populus trichocarpa]
comp81611_c0	1467	16.8224	60.0624	-1.8361	1.2156e-06	0.00010845	UDP-glucosyltransferase, putative [Ricinus communis]
comp85348_c0	1307	23.7917	84.5429	-1.8292	9.348e-09	1.0981e-06	unknown [Populus trichocarpa x Populus deltoides]
comp65632_c0	1520	57.487	204.065	-1.8277	4.8297e-19	1.3813e-16	conserved hypothetical protein [Ricinus communis]
comp74130_c0	1089	128.326	455.455	-1.8275	1.7724e-40	1.4658e-37	S-RNase [Medicago truncatula]
comp80243_c1	1399	40.7757	144.465	-1.8249	6.7087e-14	1.3418e-11	cytochrome P450 [Populus trichocarpa]
comp69622_c0	892	29.9387	106.01	-1.8241	1.3904e-10	2.0261e-08	AP2/ERF domain-containing transcription factor [Populus trichocarpa]
comp76083_c0	1288	17.5866	61.1573	-1.798	1.4161e-06	0.00012488	predicted protein [Populus trichocarpa]
comp68015_c0	1195	67.4715	233.888	-1.7935	4.7721e-21	1.5133e-18	alcohol dehydrogenase 2a [Gossypium hirsutum]
comp79237_c0	1828	13.7706	47.3672	-1.7823	2.4771e-05	0.0017567	Ethylene-responsive transcription factor, putative [Ricinus communis]
comp88333_c0	7066	84.6974	291.1	-1.7811	1.4748e-25	6.1402e-23	PREDICTED: uncharacterized protein LOC100803627 [Glycine max]
comp83805_c1	1409	37.9539	130.075	-1.777	3.1067e-12	5.4016e-10	transcription factor, putative [Ricinus communis]
comp76601_c0	1193	53.5263	182.097	-1.7664	2.1449e-16	5.2932e-14	PREDICTED: probable glutathione S-transferase [Vitis vinifera]
comp79767_c0	1584	440.37	1492.91	-1.7613	7.0603e-122	3.0865e-118	predicted protein [Populus trichocarpa]
comp78725_c0	1590	22.629	76.3505	-1.7545	1.2118e-07	1.2198e-05	PREDICTED: 7-alpha-hydroxysteroid dehydrogenase [Vitis vinifera]
comp74082_c0	1426	13.2397	44.2025	-1.7393	6.3266e-05	0.0040418	PREDICTED: myb-related protein 308-like [Vitis vinifera]
comp64576_c0	1251	94.155	314.301	-1.739	1.4563e-26	6.4586e-24	uncharacterized protein LOC100272576 [Zea mays]
comp78079_c0	1752	13.7706	45.9428	-1.7382	4.5719e-05	0.0030249	--
comp89496_c0	2335	87.1718	290.546	-1.7368	1.2339e-24	4.9037e-22	polygalacturonase-inhibiting protein [Gossypium barbadense]
comp65280_c0	1021	27.2095	90.3983	-1.7322	1.1747e-08	1.3497e-06	conserved hypothetical protein [Ricinus communis]
comp81076_c0	2158	29.4874	97.8278	-1.7301	3.0688e-09	3.8725e-07	multidrug resistance pump, putative [Ricinus communis]
comp76913_c0	1430	43.5059	143.94	-1.7262	7.0615e-13	1.2978e-10	apoplastic anionic gaiacol peroxidase [Gossypium hirsutum]
comp80154_c1	693	1696.12	5590.01	-1.7206	0	<0.005	Allene oxide cyclase 4, chloroplast precursor, putative [Ricinus communis]
comp70794_c0	1264	294.79	968.856	-1.7166	8.1761e-77	1.9246e-73	ACC oxidase 3 [Gossypium hirsutum]
comp82440_c0	2169	76.5097	251.065	-1.7143	4.0352e-21	1.2863e-18	predicted protein [Arabidopsis lyrata subsp. lyrata]
comp79113_c0	1738	15.6952	51.3653	-1.7105	2.057e-05	0.0014811	hypothetical protein VITISV_012267 [Vitis vinifera]
comp76718_c0	2440	114.054	372.531	-1.7076	2.208e-30	1.2512e-27	malic enzyme, putative [Ricinus communis]
comp87929_c0	3194	51.9518	168.836	-1.7004	1.5092e-14	3.1741e-12	predicted protein [Populus trichocarpa]
comp77283_c0	1803	32.7313	105.838	-1.6931	1.3097e-09	1.7312e-07	Glucan endo-1,3-beta-glucosidase precursor, putative [Ricinus communis]
comp72867_c0	1102	224.223	723.985	-1.691	1.3239e-56	1.7615e-53	--
comp70992_c0	1319	30.8857	99.4035	-1.6864	4.5966e-09	5.6377e-07	rnf5, putative [Ricinus communis]
comp80499_c0	2429	436.695	1396.42	-1.677	3.707e-106	1.418e-102	3FAD [Gossypium hirsutum]
comp86012_c1	3607	149.243	476.976	-1.6763	2.0682e-37	1.5627e-34	--
comp73516_c0	1823	46.9718	149.942	-1.6745	8.0498e-13	1.4663e-10	predicted protein [Populus trichocarpa]
comp83166_c0	5635	171.242	544.196	-1.6681	3.8658e-42	3.4794e-39	amino acid transporter [Populus trichocarpa]
comp82610_c0	2590	48.8486	154.78	-1.6638	4.5036e-13	8.4549e-11	predicted protein [Populus trichocarpa]
comp85418_c2	2868	29.1709	92.3796	-1.663	2.2601e-08	2.4968e-06	hypothetical protein ARALYDRAFT_473899 [Arabidopsis lyrata subsp. lyrata]
comp68782_c0	1309	41.2037	130.057	-1.6583	3.6103e-11	5.5797e-09	conserved hypothetical protein [Ricinus communis]
comp86300_c0	3580	24.1567	76.1642	-1.6567	4.1568e-07	3.9688e-05	predicted protein [Populus trichocarpa]
comp80484_c0	1834	21.9979	68.6082	-1.641	1.8498e-06	0.00016059	JHL20J20.12 [Jatropha curcas]
comp63002_c0	3748	27.4938	85.6775	-1.6398	1.001e-07	1.0143e-05	unnamed protein product [Vitis vinifera]
comp70985_c0	822	16.4149	51.0922	-1.6381	3.9575e-05	0.0026689	uncharacterized protein LOC100500349 [Glycine max]
comp83352_c0	2861	23.9244	74.0273	-1.6296	8.3335e-07	7.601e-05	PREDICTED: uncharacterized protein LOC100793553 [Glycine max]
comp76429_c0	1575	37.7614	116.717	-1.628	6.3026e-10	8.5718e-08	predicted protein [Populus trichocarpa]
comp86147_c0	2706	350.782	1083.01	-1.6264	4.8016e-79	1.1755e-75	ACX [Gossypium hirsutum]
comp82063_c1	2230	75.8789	234.224	-1.6261	2.1191e-18	5.842e-16	predicted protein [Populus trichocarpa]
comp80353_c0	1837	22.1621	67.997	-1.6174	2.6639e-06	0.00022488	Transcription factor HBP-1b, putative [Ricinus communis]
comp88957_c0	6129	67.4831	206.387	-1.6128	3.2915e-16	8.0256e-14	unnamed protein product [Vitis vinifera]
comp80021_c0	2146	42.5397	129.872	-1.6102	1.002e-10	1.4885e-08	ATP binding protein, putative [Ricinus communis]
comp80154_c0	592	238.459	727.454	-1.6091	7.7266e-53	9.0939e-50	mangrin [Bruguiera sexangula]
comp75973_c0	1800	124.964	377.91	-1.5965	6.0029e-28	2.9158e-25	Flavonol synthase/flavanone 3-hydroxylase, putative [Ricinus communis]
comp81724_c0	2314	38.8551	117.39	-1.5951	1.0384e-09	1.3816e-07	PREDICTED: uncharacterized protein LOC100264152 isoform 1 [Vitis vinifera]
comp87017_c0	3267	64.7993	195.034	-1.5897	4.2853e-15	9.4341e-13	PREDICTED: aspartic proteinase-like protein 2 [Vitis vinifera]
comp79882_c2	2474	18.2171	54.7112	-1.5865	3.3365e-05	0.002294	cytokinin oxidase [Populus trichocarpa]
comp80612_c0	2078	110.76	332.332	-1.5852	1.6113e-24	6.3216e-22	conserved hypothetical protein [Ricinus communis]
comp76619_c0	1454	188.373	563.248	-1.5802	3.307e-40	2.6631e-37	GA2ox2 [Gossypium hirsutum]
comp83103_c0	2207	99.2322	296.614	-1.5797	6.0193e-22	2.0466e-19	unknown [Glycine max]
comp65704_c0	972	19.4093	57.9567	-1.5782	2.1089e-05	0.0015149	Dehydration-responsive element-binding protein 1B, putative [Ricinus communis]
comp86934_c1	3899	74.764	223.096	-1.5773	7.3838e-17	1.8829e-14	predicted protein [Populus trichocarpa]
comp77248_c0	2191	41.2074	122.343	-1.57	7.5523e-10	1.0181e-07	PREDICTED: protein brittle-1, chloroplastic/amyloplastic [Vitis vinifera]
comp63917_c0	911	27.6159	81.9085	-1.5685	4.86e-07	4.5831e-05	Thioredoxin H-type, putative [Ricinus communis]
comp84922_c0	2684	43.0902	127.489	-1.5649	3.6927e-10	5.1481e-08	PREDICTED: phenylalanine ammonia-lyase-like, partial [Vitis vinifera]
comp76764_c0	1479	91.6066	269.88	-1.5588	9.9275e-20	2.9211e-17	PREDICTED: zinc finger CCCH domain-containing protein 49-like [Vitis vinifera]
comp76507_c0	1773	53.9282	158.682	-1.557	3.3185e-12	5.7535e-10	predicted protein [Populus trichocarpa]
comp73626_c0	1002	491.677	1439.33	-1.5496	5.1674e-97	1.5813e-93	glutathione peroxidase [Nelumbo nucifera]
comp88192_c0	3102	61.9486	180.875	-1.5458	1.4397e-13	2.815e-11	3-ketoacyl-CoA reductase 3 [Gossypium hirsutum]
comp73377_c0	2046	273.105	797.182	-1.5455	2.5581e-54	3.1951e-51	unknown [Populus trichocarpa]
comp81021_c0	2117	39.7218	115.848	-1.5442	3.3935e-09	4.2559e-07	AMP-activated protein kinase, gamma regulatory subunit, putative [Ricinus communis]
comp34133_c0	1773	68.2231	198.602	-1.5415	1.0798e-14	2.2867e-12	PREDICTED: UDP-glycosyltransferase 73C2-like [Glycine max]
comp69409_c1	654	19.7776	57.4652	-1.5388	3.2985e-05	0.0022734	NADP-dependent malic enzyme [Oryza sativa Indica Group]
comp76358_c0	1995	306.849	891.068	-1.538	4.6333e-60	7.271e-57	TPA: aquaporin PIP1;6 [Gossypium hirsutum]
comp81215_c0	1785	19.7189	57.0733	-1.5332	3.6947e-05	0.0025069	Serine/threonine-protein kinase SAPK3, putative [Ricinus communis]
comp80575_c0	1955	60.4375	174.765	-1.5319	5.3965e-13	1.0039e-10	glutamate decarboxylase [Citrus sinensis]
comp74897_c0	1182	19.5576	56.4874	-1.5302	4.1652e-05	0.002786	PREDICTED: uncharacterized protein LOC100242678 [Vitis vinifera]
comp75509_c0	1329	21.9006	63.2028	-1.529	1.476e-05	0.001091	enoyl-CoA hydratase/isomerase family protein [Arabidopsis lyrata subsp. lyrata]
comp87178_c1	2424	75.6021	217.078	-1.5217	1.256e-15	2.8898e-13	predicted protein [Populus trichocarpa]
comp71651_c0	1301	49.2431	141.231	-1.5201	1.1473e-10	1.692e-08	PREDICTED: putative methyltransferase DDB_G0268948-like [Vitis vinifera]
comp85667_c0	1995	25.8437	74.0226	-1.5182	3.1307e-06	0.00025998	PREDICTED: UDP-glycosyltransferase 75D1-like [Vitis vinifera]
comp77764_c0	1711	77.8317	222.438	-1.515	7.1117e-16	1.6995e-13	predicted protein [Populus trichocarpa]
comp82283_c0	3416	31.0828	87.9631	-1.5008	4.7564e-07	4.4923e-05	AP2 domain class transcription factor [Malus x domestica]
comp81314_c0	1628	20.6699	58.2529	-1.4948	4.4066e-05	0.0029347	PREDICTED: uncharacterized protein LOC100853647 [Vitis vinifera]
comp82338_c0	2609	29.4655	82.9915	-1.4939	1.0953e-06	9.8287e-05	conserved hypothetical protein [Ricinus communis]
comp76061_c0	1982	73.134	205.648	-1.4916	1.8235e-14	3.7959e-12	predicted protein [Populus trichocarpa]
comp84423_c0	2514	76.5638	214.29	-1.4848	6.5114e-15	1.3983e-12	caffeic acid O-methyltransferase 3 [Gossypium hirsutum]
comp82758_c1	1724	31.6254	88.2743	-1.4809	5.9949e-07	5.5676e-05	predicted protein [Populus trichocarpa]
comp85163_c0	2273	19.908	55.5587	-1.4807	7.5173e-05	0.0047382	unnamed protein product [Vitis vinifera]
comp85678_c0	4464	41.3355	115.288	-1.4798	1.1926e-08	1.3643e-06	Protein white, putative [Ricinus communis]
comp83962_c1	2583	37.1993	103.509	-1.4764	6.9752e-08	7.2478e-06	ammonium transporter [Populus trichocarpa]
comp73875_c0	1343	41.5538	115.106	-1.4699	1.4635e-08	1.6526e-06	PREDICTED: septum-promoting GTP-binding protein 1-like [Vitis vinifera]
comp65708_c0	660	53.6979	148.304	-1.4656	1.3981e-10	2.0325e-08	predicted protein [Populus trichocarpa]
comp82452_c1	1541	175.033	479.927	-1.4552	1.7217e-30	9.9409e-28	predicted protein [Populus trichocarpa]
comp85434_c0	3185	42.47	116.445	-1.4551	1.5812e-08	1.7822e-06	PREDICTED: probable receptor-like protein kinase At5g39020-like [Vitis vinifera]
comp82920_c0	2303	27.0635	74.1658	-1.4544	6.5065e-06	0.00051515	predicted protein [Populus trichocarpa]
comp79807_c0	2243	67.6669	185.277	-1.4532	1.0607e-12	1.8982e-10	predicted protein [Populus trichocarpa]
comp80554_c0	2834	371.893	1015.99	-1.4499	2.8903e-62	4.9136e-59	pollen specific protein sf21, putative [Ricinus communis]
comp80639_c0	3970	51.4468	139.66	-1.4408	8.2003e-10	1.0977e-07	unnamed protein product [Vitis vinifera]
comp78829_c0	2044	55.355	150.088	-1.439	2.0189e-10	2.8668e-08	hypothetical protein VITISV_019619 [Vitis vinifera]
comp76583_c0	1535	275.99	746.327	-1.4352	1.7607e-45	1.7665e-42	PIP protein [Gossypium hirsutum]
comp74480_c0	2025	47.7997	129.142	-1.4339	4.0455e-09	5.0324e-07	pathogenesis-induced protein [Phaseolus vulgaris]
comp79277_c0	2549	65.9086	177.832	-1.432	5.3707e-12	9.1051e-10	DNA binding/zinc ion binding protein [Gossypium hirsutum]
comp77560_c0	1746	33.8459	91.1834	-1.4298	8.1679e-07	7.4722e-05	hypothetical protein [Gossypium hirsutum]
comp79335_c0	1693	31.6171	84.9454	-1.4258	2.0449e-06	0.00017602	NAC domain protein NAC5 [Gossypium hirsutum]
comp83301_c0	2291	77.8124	208.553	-1.4223	1.1151e-13	2.1944e-11	predicted protein [Populus trichocarpa]
comp87145_c0	3625	40.1967	107.511	-1.4193	1.0215e-07	1.0334e-05	PREDICTED: probable leucine-rich repeat receptor-like serine/threonine-protein kinase At3g14840-like [Vitis vinifera]
comp65643_c0	1409	1257.56	3338.14	-1.4084	2.6274e-191	4.0201e-187	--
comp75857_c1	1051	28.7873	75.7791	-1.3964	1.0355e-05	0.00078821	predicted protein [Populus trichocarpa]
comp63829_c0	1325	33.7129	88.4991	-1.3924	1.9924e-06	0.00017223	conserved hypothetical protein [Ricinus communis]
comp70831_c0	1025	162.55	425.239	-1.3874	2.6996e-25	1.1089e-22	PREDICTED: uncharacterized protein LOC100248433 [Vitis vinifera]
comp70874_c1	4913	33.1159	86.5682	-1.3863	2.796e-06	0.00023345	hypothetical protein [Beta vulgaris subsp. vulgaris]
comp76879_c0	934	28.4555	74.2649	-1.384	1.4673e-05	0.0010859	putative calcium-binding protein [Gossypium hirsutum]
comp82908_c0	1853	33.4232	86.6366	-1.3741	3.2682e-06	0.0002703	PREDICTED: putative fructokinase-5-like [Glycine max]
comp74154_c0	1458	27.2722	70.4083	-1.3683	2.913e-05	0.0020305	f-box family protein [Populus trichocarpa]
comp81632_c1	2315	87.3357	224.473	-1.3619	1.0435e-13	2.0601e-11	DNA binding protein, putative [Ricinus communis]
comp77909_c1	1811	260.044	666.747	-1.3584	1.8946e-37	1.4494e-34	dormancy-associated protein-like 1 [Arabidopsis thaliana]
comp81581_c0	1055	26.5458	68.0402	-1.3579	4.438e-05	0.0029523	glutathione s-transferase, putative [Ricinus communis]
comp85457_c0	3287	40.7342	104.404	-1.3579	4.2334e-07	4.0294e-05	photosystem II protein I [Davidia involucrata]
comp83623_c0	2749	33.3694	85.2574	-1.3533	5.161e-06	0.00041398	receptor kinase Lecrk [Gossypium hirsutum]
comp87319_c0	2957	83.5523	212.175	-1.3445	8.5446e-13	1.5472e-10	grr1, plant, putative [Ricinus communis]
comp88418_c0	4655	232.977	585.843	-1.3303	4.8611e-32	3.0358e-29	plastid ATP/ADP transport protein 2 [Manihot esculenta]
comp72997_c0	1481	32.8402	82.5748	-1.3302	9.7686e-06	0.00074639	annexin, putative [Ricinus communis]
comp71582_c0	1913	78.1744	196.55	-1.3301	8.9522e-12	1.4929e-09	gylcosyltransferase UGT71A13 [Maclura pomifera]
comp77188_c0	1629	97.2851	244.202	-1.3278	3.1124e-14	6.3496e-12	DNA binding protein, putative [Ricinus communis]
comp76603_c1	2156	95.2152	238.826	-1.3267	6.1729e-14	1.2387e-11	PREDICTED: monoglyceride lipase [Vitis vinifera]
comp85847_c0	3122	55.0812	138.084	-1.3259	1.176e-08	1.3497e-06	predicted protein [Populus trichocarpa]
comp74280_c0	1286	69.9851	175.266	-1.3244	1.3682e-10	1.9985e-08	glutathione S-transferase omega [Jatropha curcas]
comp83583_c0	3663	103.82	259.611	-1.3223	6.0772e-15	1.3169e-12	PREDICTED: inositol-tetrakisphosphate 1-kinase 1-like [Vitis vinifera]
comp63056_c0	1259	69.3178	172.788	-1.3177	2.1986e-10	3.1148e-08	PREDICTED: translationally-controlled tumor protein homolog isoform 1 [Vitis vinifera]
comp80750_c0	1497	61.3978	152.572	-1.3132	2.7321e-09	3.4691e-07	alcohol dehydrogenase, putative [Ricinus communis]
comp77609_c0	1467	142.959	354.674	-1.3109	1.3759e-19	4.0098e-17	predicted protein [Populus trichocarpa]
comp75461_c0	1467	275.024	678.848	-1.3035	1.1081e-35	7.8856e-33	NAC domain protein NAC4 [Gossypium hirsutum]
comp88310_c1	3298	32.7509	80.732	-1.3016	1.7572e-05	0.001288	serine-threonine protein kinase, plant-type, putative [Ricinus communis]
comp87664_c0	4815	67.1327	165.259	-1.2996	8.4892e-10	1.1319e-07	PREDICTED: uncharacterized protein LOC100819940 [Glycine max]
comp79887_c0	1988	430.495	1056.83	-1.2957	4.7105e-54	5.6528e-51	senescence-related protein [Camellia sinensis]
comp81660_c0	3787	207.8	508.568	-1.2912	9.5486e-27	4.2657e-24	predicted protein [Populus trichocarpa]
comp80169_c0	2821	254.014	620.135	-1.2877	4.1477e-32	2.617e-29	plastidial delta-12 oleate desaturase [Olea europaea]
comp87890_c0	2301	40.714	99.1822	-1.2846	2.519e-06	0.00021382	predicted protein [Populus trichocarpa]
comp82751_c0	2576	80.7703	196.646	-1.2837	3.5023e-11	5.4266e-09	predicted protein [Populus trichocarpa]
comp71607_c0	875	56.6093	137.8	-1.2835	2.9595e-08	3.2172e-06	PREDICTED: lipid transfer-like protein VAS-like [Brachypodium distachyon]
comp69684_c0	1165	60.3167	146.5	-1.2803	1.1695e-08	1.3479e-06	21 kDa protein precursor, putative [Ricinus communis]
comp90182_c0	1862	71.5068	173.3	-1.2771	5.9732e-10	8.1419e-08	PREDICTED: epidermis-specific secreted glycoprotein EP1-like [Vitis vinifera]
comp80699_c0	1591	83.8546	203.14	-1.2765	2.0792e-11	3.2967e-09	calcium ion binding protein, putative [Ricinus communis]
comp85334_c2	6046	41.889	101.476	-1.2765	2.1857e-06	0.00018709	hypothetical protein [Beta vulgaris subsp. vulgaris]
comp84683_c1	2415	42.107	101.178	-1.2648	2.7097e-06	0.00022717	Peroxisomal membrane protein, putative [Ricinus communis]
comp89902_c0	1091	49.9393	119.675	-1.2609	3.5952e-07	3.465e-05	LOC100280615 [Zea mays]
comp59949_c2	832	32.884	78.5998	-1.2571	3.8893e-05	0.0026302	triacylglycerol lipase, putative [Ricinus communis]
comp86507_c0	4079	234.956	559.568	-1.2519	7.4406e-28	3.5577e-25	PREDICTED: C2 domain-containing protein At1g53590-like [Glycine max]
comp62878_c0	5363	651.872	1546.91	-1.2467	1.8258e-73	3.9909e-70	NADH dehydrogenase subunit 5 [Citrullus lanatus]
comp82567_c0	4526	67.3932	159.762	-1.2453	5.9513e-09	7.1295e-07	predicted protein [Populus trichocarpa]
comp79042_c0	1876	123.739	292.514	-1.2412	4.123e-15	9.1096e-13	tryptophan decarboxylase [Capsicum annuum]
comp72827_c0	1436	148.626	349.428	-1.2333	1.408e-17	3.6983e-15	HyPRP2 [Gossypium hirsutum]
comp84120_c0	1972	119.079	279.969	-1.2333	2.1839e-14	4.5308e-12	uncharacterized protein LOC100788725 [Glycine max]
comp76020_c0	1345	126.039	295.384	-1.2287	5.2135e-15	1.1355e-12	class IV chitinase [Pyrus pyrifolia]
comp59689_c0	1158	41.876	98.1325	-1.2286	6.5559e-06	0.00051839	hypothetical protein ARALYDRAFT_332982 [Arabidopsis lyrata subsp. lyrata]
comp86898_c0	2495	56.2078	131.496	-1.2262	1.8971e-07	1.8787e-05	PREDICTED: probable receptor-like protein kinase At5g39020-like [Vitis vinifera]
comp73126_c0	1716	41.1118	96.1422	-1.2256	8.4931e-06	0.00065466	predicted protein [Populus trichocarpa]
comp71802_c0	1654	129.91	302.863	-1.2212	3.3218e-15	7.4197e-13	conserved hypothetical protein [Ricinus communis]
comp72766_c2	2348	119.766	279.119	-1.2207	4.0184e-14	8.1706e-12	PREDICTED: isoprene synthase, chloroplastic [Vitis vinifera]
comp77949_c0	1661	57.8075	134.58	-1.2191	1.5722e-07	1.5621e-05	conserved hypothetical protein [Ricinus communis]
comp86518_c0	3311	90.5544	210.497	-1.2169	5.8229e-11	8.8431e-09	unnamed protein product [Vitis vinifera]
comp75638_c0	1904	45.387	105.452	-1.2162	3.6162e-06	0.00029714	Fb17, partial [Gossypium hirsutum]
comp78711_c0	2455	201.714	466.224	-1.2087	3.3442e-22	1.1498e-19	choline/ethanolamine kinase, putative [Ricinus communis]
comp72873_c0	1126	139.784	322.04	-1.204	1.009e-15	2.348e-13	transcription factor, putative [Ricinus communis]
comp74115_c0	1140	39.9378	91.8676	-1.2018	1.8741e-05	0.0013671	predicted protein [Populus trichocarpa]
comp65686_c0	1315	390.995	897.743	-1.1992	1.0982e-40	9.3351e-38	RecName: Full=Late embryogenesis abundant protein Lea14-A
comp87508_c0	3256	59.3024	136.058	-1.1981	2.0585e-07	2.0287e-05	predicted protein [Populus trichocarpa]
comp80342_c0	2450	83.1216	190.534	-1.1967	8.2146e-10	1.0977e-07	PREDICTED: uncharacterized protein LOC100254717 [Vitis vinifera]
comp87684_c1	2750	121.276	277.949	-1.1965	1.209e-13	2.3716e-11	PREDICTED: thioredoxin reductase 2-like [Vitis vinifera]
comp83608_c0	2044	224.282	513.387	-1.1947	7.785e-24	2.9052e-21	calmodulin binding protein, putative [Ricinus communis]
comp81318_c0	2219	35.069	80.0101	-1.19	7.5049e-05	0.0047352	amino acid transporter, putative [Ricinus communis]
comp86505_c0	1903	67.6301	153.916	-1.1864	4.3056e-08	4.559e-06	--
comp65797_c0	1244	121.442	275.947	-1.1841	2.4308e-13	4.6491e-11	predicted protein [Populus trichocarpa]
comp72813_c0	1740	148.299	336.631	-1.1827	6.5099e-16	1.5624e-13	tonoplast intrinsic protein [Gossypium hirsutum]
comp79041_c0	2253	69.8609	158.333	-1.1804	3.1753e-08	3.4356e-06	iaa-amino acid hydrolase 9 [Populus trichocarpa]
comp74518_c0	1926	77.8492	175.336	-1.1714	7.3741e-09	8.7633e-07	predicted protein [Populus trichocarpa]
comp82535_c0	2611	49.7366	111.935	-1.1703	3.9095e-06	0.00031945	mannose-6-phosphate isomerase [Citrus maxima]
comp83090_c0	2833	264.572	594.995	-1.1692	2.0264e-26	8.8586e-24	predicted protein [Populus trichocarpa]
comp85161_c0	3721	39.6963	88.7273	-1.1604	4.5143e-05	0.0029966	unnamed protein product [Vitis vinifera]
comp81761_c0	2111	203.34	454.108	-1.1591	2.9293e-20	8.964e-18	conserved hypothetical protein [Ricinus communis]
comp84577_c0	1581	96.2279	214.669	-1.1576	2.4149e-10	3.3976e-08	predicted protein [Populus trichocarpa]
comp70791_c0	1039	287.328	640.262	-1.156	8.8387e-28	4.1934e-25	glycine-rich RNA-binding protein [Gossypium hirsutum]
comp88507_c0	4037	42.2397	93.8075	-1.1511	3.1094e-05	0.0021503	predicted protein [Populus trichocarpa]
comp75377_c1	1765	49.707	110.166	-1.1482	6.6747e-06	0.0005271	UDP-glucose 4-epimerase [Medicago truncatula]
comp77524_c0	1651	770.052	1700.27	-1.1427	1.4593e-69	2.7911e-66	PIP2 protein [Gossypium hirsutum]
comp86440_c0	3459	101.162	222.911	-1.1398	1.9426e-10	2.7778e-08	conserved hypothetical protein [Ricinus communis]
comp89537_c0	888	61.354	134.933	-1.137	7.7334e-07	7.1066e-05	PREDICTED: MLP-like protein 28-like [Vitis vinifera]
comp79248_c0	2180	100.288	219.719	-1.1315	3.3931e-10	4.7412e-08	predicted protein [Populus trichocarpa]
comp86528_c0	4009	282.191	618.249	-1.1315	5.9448e-26	2.5092e-23	endo-1,4-beta-glucanase [Gossypium hirsutum]
comp86516_c0	2873	220.777	483.535	-1.131	1.2423e-20	3.8401e-18	PREDICTED: probable alpha,alpha-trehalose-phosphate synthase [UDP-forming] 11-like [Glycine max]
comp79606_c0	2311	343.677	752.006	-1.1297	3.9725e-31	2.3604e-28	Beta-amylase, putative [Ricinus communis]
comp78188_c0	2013	87.2086	190.76	-1.1292	5.1983e-09	6.3e-07	--
comp73347_c0	1460	74.7669	162.956	-1.124	7.6027e-08	7.8333e-06	predicted protein [Populus trichocarpa]
comp89009_c2	7998	134.927	294.056	-1.1239	5.1289e-13	9.5993e-11	hypothetical protein VITISV_017741 [Vitis vinifera]
comp81831_c0	2741	63.4614	138.093	-1.1217	7.8064e-07	7.1522e-05	predicted protein [Populus trichocarpa]
comp80983_c0	2561	669.688	1454.73	-1.1192	1.0952e-57	1.5959e-54	pectin methylesterase [Gossypium hirsutum]
comp85429_c0	3630	94.0336	203.819	-1.116	2.2988e-09	2.9557e-07	PREDICTED: ethylene-responsive transcription factor RAP2-7-like [Vitis vinifera]
comp76821_c0	1937	60.8941	131.974	-1.1159	1.5295e-06	0.00013392	PREDICTED: gibberellin 3-beta-dioxygenase 4-like [Vitis vinifera]
comp68151_c0	1547	62.5542	135.31	-1.1131	1.192e-06	0.0001065	Ferredoxin-3, chloroplast precursor, putative [Ricinus communis]
comp88929_c1	5930	44.1324	94.9623	-1.1055	5.2484e-05	0.0034171	PREDICTED: leucyl-tRNA synthetase [Vitis vinifera]
comp83270_c0	2601	78.9409	169.83	-1.1052	6.3943e-08	6.7011e-06	predicted protein [Populus trichocarpa]
comp75022_c0	2000	272.17	584.548	-1.1028	1.3232e-23	4.8786e-21	predicted protein [Populus trichocarpa]
comp74420_c1	865	112.177	240.893	-1.1026	1.3039e-10	1.9092e-08	transcription factor, putative [Ricinus communis]
comp86258_c0	2863	114.037	244.771	-1.1019	9.5039e-11	1.4221e-08	afc, putative [Ricinus communis]
comp76154_c0	1193	99.9593	214.487	-1.1015	1.3727e-09	1.8106e-07	predicted protein [Populus trichocarpa]
comp83754_c0	2323	54.2523	116.331	-1.1005	8.2661e-06	0.00064038	Sodium/potassium/calcium exchanger 6 precursor, putative [Ricinus communis]
comp88443_c0	4359	89.026	190.731	-1.0992	1.1776e-08	1.3497e-06	predicted protein [Populus trichocarpa]
comp82155_c1	2695	50.1407	107.366	-1.0985	1.9023e-05	0.0013844	carbon catabolite repressor protein, putative [Ricinus communis]
comp84679_c0	2532	664.635	1419.5	-1.0948	3.0584e-54	3.7436e-51	cytochrome P450 [Populus trichocarpa]
comp72005_c0	2039	77.2088	164.62	-1.0923	1.3761e-07	1.3762e-05	conserved hypothetical protein [Ricinus communis]
comp88245_c0	5930	152.439	323.551	-1.0858	2.0276e-13	3.9023e-11	PREDICTED: ABC transporter C family member 4-like [Vitis vinifera]
comp68295_c0	1641	160.274	338.899	-1.0803	7.1216e-14	1.4151e-11	cysteine proteinase inhibitor [Pelargonium x hortorum]
comp86318_c0	3178	147.173	311.141	-1.0801	7.4498e-13	1.361e-10	ATP binding protein, putative [Ricinus communis]
comp79513_c0	1981	47.6816	100.624	-1.0775	4.7227e-05	0.0031106	ATP binding protein, putative [Ricinus communis]
comp72246_c0	1582	49.7472	104.738	-1.0741	3.4781e-05	0.0023784	PREDICTED: uncharacterized protein C167.05-like isoform 4 [Vitis vinifera]
comp77901_c0	1214	103.102	216.833	-1.0725	2.7022e-09	3.4383e-07	caffeoyl CoA O-methyltransferase 2 [Gossypium hirsutum]
comp86707_c0	2925	94.3246	198.065	-1.0703	1.3891e-08	1.5773e-06	f-box family protein [Populus trichocarpa]
comp79737_c0	2126	61.9035	129.346	-1.0631	5.1554e-06	0.00041398	PREDICTED: 5&apos;-adenylylsulfate reductase 3, chloroplastic-like isoform 1 [Vitis vinifera]
comp78833_c0	2176	150.368	312.564	-1.0557	1.9008e-12	3.3525e-10	unnamed protein product [Thellungiella halophila]
comp73491_c0	1504	135.001	280.324	-1.0541	2.7427e-11	4.3151e-09	uncharacterized protein LOC547653 [Glycine max]
comp81001_c0	1917	79.9693	165.942	-1.0532	3.0624e-07	2.975e-05	predicted protein [Populus trichocarpa]
comp83718_c0	2128	71.8396	148.826	-1.0508	1.3088e-06	0.00011606	PREDICTED: medium-chain-fatty-acid--CoA ligase [Vitis vinifera]
comp74408_c1	964	108.756	225.057	-1.0492	2.8151e-09	3.5671e-07	xyloglucan endotransglycosylase [Shorea parvifolia subsp. parvifolia]
comp76048_c0	1209	79.4058	163.941	-1.0459	4.2633e-07	4.0516e-05	predicted protein [Populus trichocarpa]
comp86257_c1	1840	149.605	307.002	-1.0371	6.5156e-12	1.0989e-09	1-aminocyclopropane-1-carboxylate synthase [Gossypium hirsutum]
comp85890_c0	2564	94.6471	193.958	-1.0351	5.0576e-08	5.3276e-06	conserved hypothetical protein [Ricinus communis]
comp88712_c0	5075	108.924	222.916	-1.0332	5.4739e-09	6.6077e-07	predicted protein [Populus trichocarpa]
comp87155_c4	2767	81.5282	166.052	-1.0263	5.6461e-07	5.2837e-05	ATP binding protein, putative [Ricinus communis]
comp84485_c0	2106	347.157	706.624	-1.0254	6.0849e-25	2.4663e-22	cystathionine gamma-synthase isoform 1 [Solanum tuberosum]
comp80204_c2	2250	58.0132	117.973	-1.024	2.5719e-05	0.0018155	mitochondrial alternative oxidase 2a [Vigna unguiculata]
comp75493_c0	2325	851.986	1732.15	-1.0237	1.568e-58	2.3407e-55	cytochrome P450 allene oxide synthase [Populus trichocarpa]
comp83902_c2	3193	68.4527	139.03	-1.0222	5.0814e-06	0.00040866	hypothetical protein VITISV_025026 [Vitis vinifera]
comp81310_c2	1526	70.7492	143.386	-1.0191	3.8454e-06	0.00031464	beta-carotene hydroxylase [Carica papaya]
comp77077_c2	1667	68.7852	139.212	-1.0171	5.5287e-06	0.00044289	PREDICTED: transcription factor bHLH93-like [Vitis vinifera]
comp79893_c0	1483	155.313	314.045	-1.0158	9.3137e-12	1.5448e-09	predicted protein [Populus trichocarpa]
comp77863_c0	1696	80.7636	162.814	-1.0115	1.014e-06	9.1668e-05	thiazole biosynthetic enzyme [Gossypium hirsutum]
comp71758_c0	1525	119.071	239.418	-1.0077	3.45e-09	4.3179e-07	predicted protein [Populus trichocarpa]
comp79856_c0	1930	463.612	932.066	-1.0075	2.064e-31	1.2507e-28	bacterial-induced peroxidase [Gossypium darwinii]
comp87948_c0	4775	149.82	300.844	-1.0058	3.7919e-11	5.8456e-09	ethylene receptor [Fragaria x ananassa]
* If p.value equals to 0, it results from a side effect of limited accuracy of DEGSeq. The exact p.value is very small, but not 0, with a q.value less than the pre-determined threshold of 0.005.
