# Supplementary material for: Transcriptome Sequencing and De Novo Analysis of Cytoplasmic Male Sterility and Maintenance in JA-CMS Cotton
Source: PLoS One. 2014 Nov 5;9(11):e112320. doi: 10.1371/journal.pone.0112320 (PMC4221291; doi:10.1371/journal.pone.0112320)
Supplement: Table S4 — DE genes between the SS and MS stages in JA-CMS. (XLSX) [file pone.0112320.s017.xlsx]

## Sheet: B3vsB2.DEG
Table S4. DE genes between the SS and MS stages in JA-CMS.
Up-regulated DE genes at the MS stage
Gene_id	Gene length (bp)	MS_readcount	SS_readcount	log2.Fold_change.	p.value	q.value	Protein annotation
comp76038_c0	1392	142.355	26.1051	2.4471	8.5842e-21	1.831e-16	mitochondrial heat shock protein [Copaifera officinalis]
comp88128_c0	1791	53.3002	10.1312	2.3953	1.5882e-08	4.6195e-05	hypothetical protein VITISV_003899 [Vitis vinifera]
comp73884_c0	1156	80.1342	20.9586	1.9349	1.3547e-09	5.779e-06	alpha expansin [Gossypium hirsutum]
comp75549_c0	957	54.2013	15.4166	1.8138	1.8314e-06	0.0026041	type-a response regulator [Populus trichocarpa]
comp65672_c0	725	99.4665	33.5103	1.5696	5.4335e-09	1.9573e-05	--
comp71602_c0	899	91.0759	31.3837	1.5371	3.8682e-08	9.5199e-05	unnamed protein product [Vitis vinifera]
comp83499_c0	2302	72.6386	26.8715	1.4347	3.1129e-06	0.0042381	predicted protein [Populus trichocarpa]
comp71999_c0	1120	113.831	48.9392	1.2178	2.7037e-07	0.00052426	--
Down-regulated DE genes at the MS stage
Gene_id	Gene length (bp)	MS_readcount	SS_readcount	log2.Fold_change.	p.value	q.value	Protein annotation
comp82973_c0	4041	22.3725	85.4041	-1.9326	3.5351e-10	1.74e-06	ribulose-1,5-bisphosphate carboxylase/oxygenase large subunit (chloroplast) [Theobroma grandiflorum]
comp73972_c0	3176	289.006	985.871	-1.7703	9.1835e-90	5.8763e-85	proton-transporting ATP synthase complex, coupling factor F(o)
comp84388_c5	5034	28.479	91.1888	-1.679	3.9537e-09	1.5812e-05	ATPase subunit 1 [Citrullus lanatus]
comp84487_c0	4860	31.0568	85.4378	-1.46	2.6402e-07	0.00052426	photosystem II CP43 chlorophyll apoprotein [Quercus rubra]
comp76998_c0	3662	33.279	89.2224	-1.4228	2.4727e-07	0.0005104	Cell wall-associated hydrolase, partial [Medicago truncatula]
comp68015_c0	1195	69.4525	184.346	-1.4083	1.8384e-13	1.3071e-09	alcohol dehydrogenase 2a [Gossypium hirsutum]
comp77381_c0	1417	44.0178	115.036	-1.3859	9.2468e-09	2.8175e-05	predicted protein [Populus trichocarpa]
comp87929_c0	3194	53.4771	130.783	-1.2902	6.7167e-09	2.1489e-05	predicted protein [Populus trichocarpa]
comp85965_c1	8059	231.773	465.239	-1.0053	3.2736e-19	4.1894e-15	ATP synthase CF1 alpha subunit [Gossypium longicalyx]
