# Supplementary material for: Transcriptome Sequencing and De Novo Analysis of Cytoplasmic Male Sterility and Maintenance in JA-CMS Cotton
Source: PLoS One. 2014 Nov 5;9(11):e112320. doi: 10.1371/journal.pone.0112320 (PMC4221291; doi:10.1371/journal.pone.0112320)
Supplement: Table S5 — DE genes between the SS and MS stages in JB. (XLSX) [file pone.0112320.s018.xlsx]

## Sheet: K3vsK2.DEG
Table S5. DE genes between the SS and MS stages in JB.
Up-regulated DE genes at the MS stage
Gene_id	Gene length (bp)	MS_readcount	SS_readcount	log2.Fold_change.	p.value	q.value	Protein annotation
comp52893_c0	690	288.235	0.0368615	12.933	2.5721e-30	2.375e-26	predicted protein [Populus trichocarpa]
comp70331_c0	826	37.2717	0.073723	8.9818	1.458e-08	1.5963e-05	predicted protein [Populus trichocarpa]
comp76253_c0	1006	32.2804	0.073723	8.7743	9.2891e-08	7.6964e-05	transferase, transferring glycosyl groups, putative [Ricinus communis]
comp70214_c0	908	21.6009	0.073723	8.1948	6.46e-06	0.0033852	uncharacterized protein LOC100306029 [Glycine max]
comp71259_c0	856	52.2049	0.294892	7.4679	4.2278e-13	1.127e-09	lipid binding protein, putative [Ricinus communis]
comp75456_c0	1108	89.0702	0.552922	7.3317	1.7879e-21	8.4324e-18	--
comp81029_c0	1542	145.522	0.958399	7.2464	3.0438e-34	3.7324e-30	unknown [Lotus japonicus]
comp84757_c0	2190	20.1758	0.184307	6.7744	4.0411e-06	0.0022942	peptidase, putative [Ricinus communis]
comp79891_c0	1313	29.6177	0.294892	6.6501	2.1258e-08	2.2091e-05	cinnamoyl-CoA reductase, putative [Ricinus communis]
comp71873_c0	1040	506.778	5.78283	6.4534	1.0027e-119	6.1479e-115	predicted protein [Populus trichocarpa]
comp85743_c0	2946	113.606	2.02738	5.8083	1.4649e-28	9.9796e-25	PREDICTED: transcription factor ABORTED MICROSPORES-like [Vitis vinifera]
comp71993_c0	743	30.8523	0.589784	5.709	7.605e-09	9.1427e-06	--
comp73128_c0	1271	300.158	7.15113	5.3914	2.8254e-72	8.6615e-68	class III peroxidase [Gossypium hirsutum]
comp67221_c0	557	28.4114	0.810953	5.1307	3.648e-08	3.441e-05	PREDICTED: uncharacterized protein LOC100854429 [Vitis vinifera]
comp71755_c0	927	124.25	4.23907	4.8733	2.7116e-30	2.375e-26	predicted protein [Populus trichocarpa]
comp79931_c0	1302	20.8584	1.03212	4.3369	4.7299e-06	0.0025912	zinc finger protein, putative [Ricinus communis]
comp65706_c0	782	61.8178	3.90732	3.9838	1.4336e-14	4.626e-11	blue copper-like protein [Gossypium hirsutum]
comp67806_c0	929	30.9734	3.02264	3.3571	3.1386e-07	0.00023185	copper binding protein 8 [Gossypium hirsutum]
comp81383_c0	1901	49.5418	5.4555	3.1829	2.6e-10	4.3084e-07	PREDICTED: uncharacterized protein LOC100806312 [Glycine max]
comp76162_c0	1626	33.4464	5.08688	2.717	1.5429e-06	0.00097524	chloroplast-targeted copper chaperone, putative [Ricinus communis]
comp76442_c1	1280	50.3759	7.8515	2.6817	4.7196e-09	5.7874e-06	rhamnose synthase [Gossypium hirsutum]
comp88697_c0	1676	222.771	35.4143	2.6532	1.7681e-34	2.7102e-30	predicted protein [Populus trichocarpa]
comp76038_c0	1392	215.639	56.5481	1.9311	2.9308e-23	1.6336e-19	mitochondrial heat shock protein [Copaifera officinalis]
comp71607_c0	875	134.126	37.56	1.8363	3.6277e-14	1.1121e-10	PREDICTED: lipid transfer-like protein VAS-like [Brachypodium distachyon]
comp73884_c0	1156	94.5528	32.5118	1.5402	1.9893e-08	2.1029e-05	alpha expansin [Gossypium hirsutum]
comp89178_c1	5049	169.148	59.089	1.5173	1.1247e-13	3.2837e-10	copia LTR rider [Solanum lycopersicum]
comp88128_c0	1791	84.9292	31.3643	1.4371	4.3567e-07	0.0003106	hypothetical protein VITISV_003899 [Vitis vinifera]
comp71999_c0	1120	200.341	90.1204	1.1525	6.3236e-11	1.1403e-07	--
comp87017_c0	3267	189.834	87.25	1.1215	4.8485e-10	7.6223e-07	PREDICTED: aspartic proteinase-like protein 2 [Vitis vinifera]
Down-regulated DE genes at the MS stage
Gene_id	Gene length (bp)	MS_readcount	SS_readcount	log2.Fold_change.	p.value	q.value	Protein annotation
comp96297_c0	1088	5.11654	31.991	-2.6444	3.4855e-06	0.0020549	osmotin-like protein I [Gossypium hirsutum]
comp75118_c0	1395	7.90443	39.0407	-2.3042	2.1568e-06	0.0013357	predicted protein [Populus trichocarpa]
comp76658_c0	1083	15.0584	58.4155	-1.9558	1.728e-07	0.00013471	Major pollen allergen Ory s 1 precursor, putative [Ricinus communis]
comp82810_c1	2223	24.9171	71.4328	-1.5194	1.2701e-06	0.00081114	Indole-3-acetic acid-amido synthetase GH3.3, putative [Ricinus communis]
comp85667_c0	1995	72.0488	183.403	-1.348	1.288e-12	3.2904e-09	PREDICTED: UDP-glycosyltransferase 75D1-like [Vitis vinifera]
comp79215_c0	2555	67.3449	159.343	-1.2425	5.3132e-10	8.1441e-07	protein phosphatase 2c, putative [Ricinus communis]
comp89005_c0	4768	75.4731	170.96	-1.1796	6.6575e-10	9.5322e-07	--
comp88310_c1	3298	78.5792	171.295	-1.1243	2.7249e-09	3.5546e-06	serine-threonine protein kinase, plant-type, putative [Ricinus communis]
comp83355_c0	2081	68.8491	146.185	-1.0863	9.0949e-08	7.6387e-05	hypothetical protein RCOM_1417730 [Ricinus communis]
